# Supplementary material for: Multiplexed targeted mRNA profiling of alcohol-related liver disease reveals stage-specific dysregulation of signaling pathways
Source: Mol Biol Rep. 2026 Jun 9;53(1):916. doi: 10.1007/s11033-026-11955-z (PMC13249618; doi:10.1007/s11033-026-11955-z)
Supplement: Supplementary file 1 — Supplementary Material 1 [file 11033_2026_11955_MOESM1_ESM.xlsx]

## Sheet: Table S1 QC
sample_id	FovCount	FovCounted	ScannerID	StagePosition	BindingDensity	CartridgeID	Positive control scale factor	Positive control R squared	Mean (Negative control)	Max (Negative control)	sd (Negative control)	Background cutoff	Genes below background (%)	Housekeeping normalization factor
genfib_1	555	528	1704C0448	1	0.62	210629-NS-Hs-Fibrosis-5	0.971193	0.98952	18.85	44.86	12.16	43.17	179 (23.6%)	0.893117
genfib_2	555	538	1704C0448	1	0.37	210629-NS-Hs-Fibrosis-5	0.973375	0.992446	13.68	26.42	8.75	31.19	108 (14.2%)	0.670979
genfib_3	555	536	1704C0448	1	0.66	210629-NS-Hs-Fibrosis-5	0.99267	0.98222	16.62	48.87	13.66	43.95	210 (27.6%)	0.962849
genfib_4	555	537	1704C0448	1	0.53	210629-NS-Hs-Fibrosis-5	1.00842	0.983135	17.39	45.35	11.68	40.76	181 (23.8%)	0.789116
genfib_5	555	537	1704C0448	1	0.59	210629-NS-Hs-Fibrosis-5	1.03234	0.990099	15.46	40.36	11.03	37.52	145 (19.1%)	1.13442
genfib_6	555	536	1704C0448	1	0.87	230522-NS-Hs-Fibrosis-1	1.04128	0.989884	23.96	47.51	13.53	51.02	204 (26.8%)	1.07976
genfib_7	555	532	1704C0448	1	0.75	230522-NS-Hs-Fibrosis-1	1.0596	0.98681	19.47	44.29	13.93	47.32	262 (34.5%)	0.794907
genfib_8	555	541	1704C0448	1	0.68	230522-NS-Hs-Fibrosis-1	1.06005	0.982124	20.71	41.8	11.41	43.54	235 (30.9%)	0.873412
genfib_9	555	534	1704C0448	1	1.19	230522-NS-Hs-Fibrosis-1	1.05336	0.983036	22.06	53.89	15.82	53.71	130 (17.1%)	1.5859
genfib_10	555	541	1704C0448	1	1.25	230522-NS-Hs-Fibrosis-1	1.00558	0.980736	32.89	103.76	31.65	96.19	275 (36.2%)	1.26235
genfib_11	555	533	1704C0448	1	1.5	230522-NS-Hs-Fibrosis-1	0.992304	0.989165	37.15	97.13	27.63	92.41	200 (26.3%)	1.26561
genfib_12	555	542	1704C0448	1	1.25	230522-NS-Hs-Fibrosis-1	1.03517	0.987205	31.37	81.37	23.98	79.33	210 (27.6%)	1.57499
genfib_13	555	543	1704C0448	1	1.24	230522-NS-Hs-Fibrosis-1	1.01407	0.984795	33.07	101.84	30.23	93.53	229 (30.1%)	1.34745
genfib_14	555	531	1704C0448	1	1.18	230522-NS-Hs-Fibrosis-1	1.01085	0.983267	29.41	70.38	20.78	70.97	192 (25.3%)	1.23926
genfib_15	555	533	1704C0448	1	1.44	230522-NS-Hs-Fibrosis-1	0.995952	0.977636	33.04	112.12	33.82	100.67	246 (32.4%)	1.45734
genfib_16	555	528	1704C0448	1	1.21	230522-NS-Hs-Fibrosis-1	1.00372	0.987172	33.38	109.13	33.07	99.52	282 (37.1%)	1.24635
genfib_17	555	536	1704C0448	1	1.71	230522-NS-Hs-Fibrosis-1	0.997682	0.990935	32.63	97.59	29.59	91.81	231 (30.4%)	1.265
genfib_18	555	543	1704C0448	1	0.74	230615-NS-Hs-Fibrosis-2	0.958675	0.989442	19.25	47.71	14.08	47.41	185 (24.3%)	0.617402
genfib_19	555	543	1704C0448	1	1.22	230615-NS-Hs-Fibrosis-2	0.952104	0.988879	19.52	60.17	18.72	56.97	190 (25%)	0.820947
genfib_20	555	544	1704C0448	1	1.07	230615-NS-Hs-Fibrosis-2	0.960705	0.986222	18.49	57.3	16.71	51.91	161 (21.2%)	0.993351
genfib_21	555	541	1704C0448	1	1.19	230615-NS-Hs-Fibrosis-2	0.992942	0.991634	21.92	64.37	19.76	61.44	183 (24.1%)	1.23684
genfib_22	555	545	1704C0448	1	0.74	230615-NS-Hs-Fibrosis-2	1.02176	0.979945	14.63	30.66	10.3	35.22	94 (12.4%)	1.23952
genfib_23	555	545	1704C0448	1	1.05	230615-NS-Hs-Fibrosis-2	0.967684	0.990826	22.7	50.59	14.99	52.67	178 (23.4%)	1.10753
genfib_24	555	539	1704C0448	1	0.94	230615-NS-Hs-Fibrosis-2	0.948851	0.988188	19.24	51.81	16.97	53.18	194 (25.5%)	0.858369
genfib_25	555	539	1704C0448	1	1.38	230615-NS-Hs-Fibrosis-2	0.983541	0.987263	24.45	81.31	24.73	73.92	215 (28.3%)	1.27129
genfib_26	555	543	1704C0448	1	1.09	230615-NS-Hs-Fibrosis-2	1.00205	0.993726	18.66	50.81	19.15	56.96	173 (22.8%)	1.12452
genfib_27	555	534	1704C0448	1	1.35	230615-NS-Hs-Fibrosis-2	0.990989	0.99245	26.52	77.46	25.95	78.41	244 (32.1%)	1.12455
genfib_28	555	548	1704C0448	1	1.15	230615-NS-Hs-Fibrosis-2	0.988497	0.988432	19.12	43.37	13.79	46.69	142 (18.7%)	1.18552
genfib_29	555	540	1704C0448	1	0.51	230615-NS-Hs-Fibrosis-2	1.04574	0.988661	13.1	36.77	10.53	34.16	307 (40.4%)	0.328242
genfib_30	555	68	1704C0448	1	0.61	230704-NS-Hs-Fibrosis-3	0.737882	0.975433	9.55	21.82	6.99	23.53	114 (15%)	0.124278
genfib_31	555	550	1704C0448	1	0.61	230704-NS-Hs-Fibrosis-3	1.0682	0.987922	16.24	43.54	12.83	41.89	186 (24.5%)	0.867856
genfib_32	555	534	1704C0448	1	0.67	230704-NS-Hs-Fibrosis-3	1.0487	0.990556	17.29	40.63	11.87	41.02	155 (20.4%)	1.02412
genfib_33	555	32	1704C0448	1	0.59	230704-NS-Hs-Fibrosis-3	0.60343	0.993986	12.43	37.29	13.29	39	289 (38%)	0
genfib_34	555	554	1704C0448	1	0.74	230704-NS-Hs-Fibrosis-3	1.05727	0.989313	16.95	41.44	11.81	40.58	175 (23%)	1.12257
genfib_35	555	547	1704C0448	1	1	230704-NS-Hs-Fibrosis-3	1.05046	0.982604	16.94	48.29	14.59	46.12	196 (25.8%)	1.32474
genfib_36	555	553	1704C0448	1	0.64	230704-NS-Hs-Fibrosis-3	1.07639	0.989842	18.45	39.4	12.66	43.76	169 (22.2%)	1.00818
genfib_37	555	531	1704C0448	1	0.77	230704-NS-Hs-Fibrosis-3	1.04073	0.988367	19.32	43.8	15.04	49.39	238 (31.3%)	1.08626
genfib_38	555	553	1704C0448	1	0.67	230704-NS-Hs-Fibrosis-3	1.07833	0.985046	16.09	38.3	11.17	38.43	144 (18.9%)	1.17058
genfib_39	555	551	1704C0448	1	0.76	230704-NS-Hs-Fibrosis-3	1.0432	0.98449	20.39	49.89	15.55	51.49	239 (31.4%)	0.967062
genfib_40	555	551	1704C0448	1	0.6	230704-NS-Hs-Fibrosis-3	1.05926	0.989125	18	41.13	11.37	40.73	247 (32.5%)	0.81744
genfib_41	555	555	1704C0448	1	0.78	231009-NS-Hs-Fibrosis-4	1.02918	0.983514	16.3	37.14	10.82	37.94	217 (28.6%)	0.648337
genfib_42	555	553	1704C0448	1	0.76	231009-NS-Hs-Fibrosis-4	1.0133	0.984488	15.81	40.84	12.19	40.19	205 (27%)	0.794823
genfib_43	555	555	1704C0448	1	0.59	231009-NS-Hs-Fibrosis-4	1.02857	0.990719	14.53	42.59	14.03	42.59	289 (38%)	0.525033
genfib_44	555	551	1704C0448	1	0.72	231009-NS-Hs-Fibrosis-4	1.02743	0.990394	16.01	39.05	14.21	44.43	246 (32.4%)	0.706087
genfib_45	555	555	1704C0448	1	0.67	231009-NS-Hs-Fibrosis-4	1.00052	0.989555	14.94	39.15	13.36	41.67	266 (35%)	0.620054
genfib_46	555	553	1704C0448	1	0.8	231009-NS-Hs-Fibrosis-4	1.0265	0.985911	17.9	41.57	14.36	46.62	233 (30.7%)	0.834504
genfib_47	555	555	1704C0448	1	1.26	231009-NS-Hs-Fibrosis-4	1.00675	0.986508	23.58	67.68	20.65	64.88	169 (22.2%)	1.38107
genfib_48	555	551	1704C0448	1	1.26	231009-NS-Hs-Fibrosis-4	0.993998	0.981515	24.48	70.41	22.06	68.61	230 (30.3%)	1.16912
genfib_49	555	555	1704C0448	1	1.28	231009-NS-Hs-Fibrosis-4	0.993511	0.991856	26.14	75.34	22.66	71.47	187 (24.6%)	1.14776
genfib_50	555	553	1704C0448	1	1.22	231009-NS-Hs-Fibrosis-4	1.00877	0.983186	24.13	56.77	18.45	61.02	195 (25.7%)	1.34463
genfib_51	555	555	1704C0448	1	1.1	231009-NS-Hs-Fibrosis-4	0.988561	0.99238	23.03	62.93	20.05	63.12	214 (28.2%)	1.05305
genfib_52	555	545	1704C0448	1	1.32	231009-NS-Hs-Fibrosis-4	0.957913	0.992687	25.86	61.34	19.65	65.16	159 (20.9%)	0.911581

## Sheet: Table S2 QuPath
Stain	Method	Channels	Magnification	Features
GAL3	Random Trees (depth = 25)	H, DAB, Residual	X 20	G, L, WSD, GM, STC, HEMx, HEMn
S100A4	Random Trees (depth = 25)	H, DAB, Residual	X 20	G, L, WSD, HEMx, HEMn
G – Gaussian
L – Laplacian
WSD – Weighted standard deviation
GM – Gradient Magnitude
STC – Structure Tensor Coherence
HEMx – Hessian Eigenvalue Max
HEMn – Hessian Eigenvalue Min

## Sheet: Table S3a
Mild/moderate vs control - all differentially expressed genes
	logFC	AveExpr	t	P.Value
AKT1	-0.679669	9.27572	-6.02377	4.05312e-07
MLXIPL	-0.625921	11.5948	-5.81923	7.91027e-07
FURIN	-0.697423	10.8672	-5.30138	4.2719e-06
NR1H3	-0.560069	8.38014	-4.71236	2.8331e-05
SMAD4	-0.375211	9.37815	-4.67937	3.14577e-05
CYP27A1	-0.578541	11.0703	-4.61209	3.8922e-05
SORBS1	-0.573866	9.21129	-4.59617	4.09287e-05
RPS6KB2	-0.408761	7.38283	-4.581	4.29354e-05
PRDX6	-0.585251	11.0014	-4.51885	5.22177e-05
RORA	-0.719313	8.90967	-4.45771	6.32612e-05
ERP29	-0.421496	11.1999	-4.43303	6.83412e-05
COX7C	-0.302909	10.4636	-4.38303	7.98884e-05
FZD5	-0.555507	9.32666	-4.34007	9.13232e-05
MEF2A	-0.354999	9.15965	-4.29156	0.000106163
CSNK1A1	0.550912	8.87934	4.18447	0.000147763
SLC25A10	-0.630208	8.98962	-4.16091	0.000158859
CCS	-0.541706	9.90382	-3.992	0.000265896
IRF3	-0.479097	6.5845	-3.98733	0.000269676
ITGB1	0.389815	10.8357	3.98375	0.000272616
LAMTOR2	-0.316194	9.2791	-3.96684	0.000286917
IL1RAP	-0.661363	8.54505	-3.95966	0.000293209
COX7B	0.531449	10.133	3.85508	0.000401501
PHYKPL	-0.437355	7.18643	-3.8407	0.000419133
AP2S1	-0.452911	9.30946	-3.80979	0.000459608
ACTR1A	0.323723	7.97556	3.78809	0.000490257
EHMT1	-0.421526	8.89199	-3.75639	0.000538604
UBE2D2	0.489458	7.25073	3.63365	0.000772965
TRRAP	-0.310676	8.77535	-3.61083	0.000826221
SOD1	-0.39265	7.46932	-3.55538	0.000970748
MAF	-0.414393	8.99809	-3.54504	0.00100027
LRP6	-0.477153	8.77033	-3.53283	0.00103621
XBP1	-0.445063	11.3819	-3.50214	0.00113215
SSR2	0.387289	8.74565	3.49218	0.00116509
ATF7IP	-0.293885	8.43602	-3.49083	0.0011696
TJP2	-0.430706	7.55122	-3.48383	0.00119337
GRB10	-0.367481	9.22498	-3.46233	0.00126934
PRKAB2	-0.486263	10.5397	-3.43366	0.00137783
IL2RB	-0.616552	6.68996	-3.42501	0.00141226
FGL2	0.521771	7.99849	3.39871	0.00152211
TM6SF2	-0.817778	9.28554	-3.39318	0.00154623
NR1H4	-0.335153	10.2469	-3.36349	0.001682
DUSP7	-0.372773	6.92784	-3.30258	0.00199703
HSD11B1	-0.496756	11.2748	-3.30133	0.00200408
CRKL	-0.236773	8.60944	-3.29998	0.00201171
MECP2	-0.361177	7.48636	-3.291	0.00206299
CXCL2	-1.05027	10.7031	-3.25607	0.00227463
PRKAG1	0.297346	6.38543	3.21187	0.00257203
BRPF3	-0.386675	6.79918	-3.1939	0.00270322
PDE2A	-0.45728	8.08532	-3.17098	0.00287973
CTSD	-0.428053	12.5234	-3.08288	0.00366486
INSR	-0.269214	10.4335	-3.07057	0.00378948
ADIPOR1	-0.384602	6.75376	-3.06052	0.00389411
RAC3	-0.668118	6.74071	-3.05794	0.00392149
MTMR4	-0.454148	10.0483	-3.05157	0.00398966
BANF1	0.274562	8.91869	3.01624	0.00438849
JMJD4	-0.372764	6.67107	-2.99347	0.00466522
RAC2	-0.609652	9.2488	-2.98414	0.00478314
UBE2N	0.355003	6.41473	2.96581	0.00502324
CTNNB1	0.217575	10.3166	2.95537	0.00516501
FNIP2	-0.631596	9.08791	-2.94566	0.00530017
VAMP8	-0.275282	8.1026	-2.93512	0.00545067
KDM2A	-0.215851	8.74201	-2.90798	0.0058567
RNF152	-0.704506	8.43649	-2.90206	0.00594887
HLA-G	0.554282	7.03097	2.89786	0.00601523
BCL2L1	-0.400774	8.61725	-2.89486	0.00606289
WWC1	0.600639	6.90192	2.87422	0.00640114
TCF7L2	-0.295475	8.6287	-2.78947	0.00798313
ATP6V1F	-0.262164	8.83075	-2.78053	0.00816975
HIKESHI	0.369721	7.21304	2.7565	0.00869134
C6	-0.403124	11.9832	-2.75537	0.00871658
PRKDC	-0.211476	8.28268	-2.75367	0.00875486
LGALS3	0.798967	7.23724	2.74264	0.00900619
CSNK2A1	-0.253112	7.49457	-2.73265	0.00923943
TRADD	-0.328711	6.12461	-2.72713	0.00937072
IKBKB	-0.279338	7.23482	-2.7262	0.00939307
PHLPP1	-0.330107	8.74563	-2.72596	0.00939887
NR1H2	-0.357817	6.86058	-2.71572	0.00964781
CYP7A1	1.31952	8.37706	2.71151	0.00975178
IGF1	-0.808298	8.68966	-2.70926	0.00980787
IFNGR1	0.281704	9.01288	2.70544	0.00990382
LIPA	0.528907	9.11528	2.69858	0.010078
EP300	-0.245343	8.33632	-2.69411	0.0101931
MYLK	-0.350212	10.1047	-2.66367	0.0110096
THBS2	0.950398	6.53348	2.65518	0.0112479
ANAPC7	0.290112	6.27623	2.65323	0.0113034
CSNK2B	0.209702	9.41429	2.64979	0.0114018
ATG101	-0.267205	7.29055	-2.63407	0.0118611
F8	0.2782	6.43115	2.62995	0.0119845
APOC3	-0.467623	15.4201	-2.62917	0.012008
SMAD3	-0.336833	8.5336	-2.62638	0.0120923
LAMTOR4	-0.201741	8.9918	-2.62383	0.0121695
HIF1A	0.335166	8.19352	2.59791	0.0129836
PIK3R4	-0.289958	8.1295	-2.596	0.0130454
ALDH7A1	-0.548704	7.75469	-2.59526	0.0130692
MAP1LC3A	-0.398732	9.02746	-2.58665	0.0133522
FLT4	-0.312352	6.8947	-2.58561	0.0133867
CREB3	-0.295895	6.40115	-2.58452	0.0134232
XIAP	0.309805	8.02757	2.58003	0.0135736
COL14A1	0.891097	7.48926	2.57494	0.013746
ADH4	-0.459797	13.9368	-2.5727	0.0138226
FN1	0.300966	12.9724	2.56473	0.014098
LATS2	-0.388518	7.46544	-2.55994	0.0142658
ACSM3	-0.45658	9.73364	-2.54867	0.0146682
CD163	-0.343796	8.82789	-2.54823	0.0146843
ALAD	-0.434317	9.03061	-2.54148	0.0149303
ARRB1	-0.360337	8.15925	-2.52383	0.0155919
CPN1	-0.491881	8.15774	-2.52165	0.0156754
NDUFB8	-0.208524	10.1511	-2.5033	0.016395
SKP2	-0.306882	8.19836	-2.49506	0.016728
C3	0.367519	13.8847	2.49183	0.01686
BAX	0.289771	7.60098	2.48262	0.0172422
NOTCH4	-0.305114	7.00334	-2.4802	0.0173437
CSF3R	-0.391863	6.71211	-2.46172	0.0181386
HCK	-0.393254	7.19428	-2.44907	0.0187013
NRP2	-0.375917	7.55006	-2.44452	0.0189076
EP400	-0.391069	6.61983	-2.42334	0.019895
S100A4	0.532174	7.18214	2.4057	0.0207531
DOCK1	0.275739	7.80652	2.39746	0.0211651
CTSL	0.356053	9.50115	2.3913	0.0214781
ITPR2	-0.257232	10.9469	-2.38992	0.0215486
SOS1	-0.221707	8.25153	-2.38106	0.0220075
NDUFB6	-0.211136	9.50235	-2.37107	0.022535
ACOX2	-0.394091	8.76915	-2.3644	0.0228935
UQCRH	-0.188305	9.34457	-2.35823	0.0232303
MAPK1	0.21561	7.99583	2.3431	0.0240736
SPP1	0.902228	6.70766	2.3412	0.0241817
CDKN1A	0.646348	7.72332	2.34115	0.0241846
PPARGC1A	-0.38971	8.22803	-2.33259	0.0246762
YWHAE	0.218214	10.0667	2.3206	0.0253793
ABCA1	-0.257172	9.91223	-2.31807	0.0255305
HLA-DRA	0.531789	9.85152	2.31608	0.0256497
COL3A1	0.577708	10.2166	2.31443	0.0257488
CYP2C19	-1.05622	9.63523	-2.31256	0.0258611
COL6A3	0.568963	7.86239	2.29932	0.0266727
APOH	0.30196	15.1887	2.29928	0.0266753
LIPG	-0.491614	8.30271	-2.29912	0.0266847
TLR4	-0.230489	7.50231	-2.26394	0.0289535
PSMD13	0.239923	7.96159	2.2614	0.0291234
HMGCS2	-0.389161	13.2294	-2.24931	0.0299461
NOS3	-0.348004	6.0294	-2.24392	0.0303194
APOA1	-0.289334	16.509	-2.23301	0.0310882
CYP1A1	-1.00844	6.78614	-2.22515	0.0316523
OCLN	0.295216	8.06402	2.20042	0.0334878
CUL1	0.175719	8.39646	2.19744	0.0337158
CXCL10	0.870978	5.8192	2.19543	0.0338694
NKG7	-0.34032	6.5812	-2.1702	0.035859
PGM1	-0.263361	10.7712	-2.16727	0.0360964
ADH1B	-0.399794	15.6372	-2.16721	0.0361016
PTK2	-0.176122	8.39682	-2.16231	0.0365016
CBL	-0.359033	6.52797	-2.14842	0.0376582
VEGFB	-0.335271	7.38699	-2.14815	0.0376814
FLNB	-0.206761	9.15868	-2.12435	0.0397393
CFTR	0.862772	6.85792	2.12188	0.039958
TIMP1	0.491802	9.22659	2.116	0.0404844
HTRA2	-0.307234	5.99922	-2.10466	0.0415165
HMOX1	-0.439716	8.90635	-2.09973	0.0419717
ERN1	-0.222904	8.14235	-2.07957	0.0438811
PRAP1	-0.419805	12.1412	-2.07789	0.0440438
TGFBR1	0.19361	7.41531	2.07757	0.0440741
CXCL12	-0.424811	8.40556	-2.06273	0.0455337
PTPN6	-0.188867	7.50878	-2.06199	0.0456076
AMOTL2	-0.378736	6.45006	-2.06067	0.0457394
GSK3B	-0.158835	7.56354	-2.05004	0.0468144
COL1A2	0.611438	6.24474	2.04536	0.0472956
CD14	-0.310706	10.7535	-2.02479	0.0494574
FRS2	-0.160666	7.71204	-2.00884	0.0511929
SLC25A13	0.250167	9.66697	2.00524	0.0515925
GNB4	0.284947	6.31738	1.99545	0.052691
RNF111	-0.155696	8.34261	-1.99293	0.052977
EGR1	-0.66296	5.96228	-1.99181	0.0531042
SLC37A4	-0.261642	9.13384	-1.98971	0.0533441
HSP90AB1	0.227525	11.1649	1.98938	0.0533817
VAV1	0.310965	5.89638	1.97793	0.0547078
RAPGEF1	-0.189965	8.16189	-1.97674	0.0548468
FCGR3A/B	0.422597	8.08176	1.97322	0.0552613
ADPGK	-0.208771	7.85762	-1.9729	0.0552989
MYD88	-0.296326	9.23297	-1.96924	0.0557331
FBP1	-0.307423	12.1774	-1.96745	0.0559457
NUMB	-0.132709	9.09806	-1.9577	0.0571195
APP	-0.149047	11.4056	-1.95445	0.0575149
ATG2B	-0.191735	7.97605	-1.91693	0.0622582
COL5A1	0.555713	8.06226	1.9139	0.0626559
SEC61B	0.26843	10.8788	1.91315	0.0627539
KNG1	0.199048	13.5855	1.90924	0.0632708
CD68	-0.274343	8.39322	-1.9075	0.0635016
PSMB7	0.143892	9.58537	1.88961	0.0659205
BRAF	-0.240876	7.42199	-1.87927	0.0673528
RELA	-0.20532	7.6261	-1.87255	0.0682995
ELN	-0.607186	7.25711	-1.86463	0.0694278
CREBBP	-0.155466	8.92358	-1.85648	0.0706064
SIRT1	-0.199981	7.99348	-1.83941	0.0731297
CDK4	0.183663	6.45655	1.82469	0.0753655
PIK3CA	0.15618	7.3088	1.82226	0.0757405
CALM1	-0.181935	8.48077	-1.80732	0.0780788
KDR	0.238863	8.13204	1.80358	0.0786749
NCOA2	-0.139402	8.40672	-1.80121	0.0790541
AKR1B10	1.40648	6.70013	1.7957	0.0799407
PRF1	-0.262837	6.30921	-1.79387	0.0802364
CYP1A2	-0.689861	11.7374	-1.79374	0.0802585
NDUFB5	0.14553	9.6049	1.78899	0.0810315
HLA-E	-0.25595	10.4479	-1.76694	0.0847077
PCK1	-0.670219	11.2558	-1.76054	0.0858004
NCOR2	-0.154128	9.2	-1.75591	0.0865981
SMURF1	-0.226365	7.25655	-1.74651	0.0882372
IFI35	0.383897	6.2327	1.74477	0.0885438
PC	-0.270224	10.2874	-1.72895	0.0913685
CHMP4B	0.16321	7.45129	1.72388	0.0922901
HCFC1	-0.16219	7.87625	-1.72248	0.092546
ARHGEF2	-0.331771	6.83161	-1.72245	0.0925516
RELB	0.316153	5.94004	1.71565	0.0938011
CSNK1E	-0.244736	8.05379	-1.71288	0.0943157
LILRB2	-0.322812	6.61721	-1.71086	0.0946911
TJP1	0.185309	8.52235	1.70256	0.096248
MBTPS2	-0.151709	7.69518	-1.70129	0.0964883
ANGPTL4	-0.617278	8.1092	-1.69444	0.0977931
ERC1	-0.14836	7.77439	-1.69387	0.0979012
YWHAB	0.13719	9.0364	1.69072	0.0985075
NDUFC1	-0.146143	10.3318	-1.68353	0.0998984
PLIN4	-0.34278	8.62184	-1.68338	0.0999284
PTPN12	0.245212	7.45758	1.67628	0.101321
ACACB	-0.244384	10.1083	-1.66795	0.102974
PIK3C3	-0.172027	7.23019	-1.66656	0.103251
DAPK1	-0.199854	9.12074	-1.65632	0.105317
AXL	-0.235086	6.34113	-1.64931	0.106754
APLP2	-0.155968	10.0223	-1.64304	0.108049
FCER1G	-0.325837	7.91027	-1.6368	0.109352
VEGFA	-0.231879	9.49348	-1.62863	0.111078
C5	0.247897	11.2458	1.627	0.111426
FGG	0.37156	15.1333	1.60696	0.115764
CHUK	-0.1826	7.83604	-1.60091	0.117102
IQGAP1	0.28374	7.71992	1.60004	0.117296
THBS3	-0.176246	7.0091	-1.59978	0.117353
CD209	-0.432491	6.36174	-1.59379	0.118692
CR1	-0.308326	6.85524	-1.58933	0.119695
CASP8	0.174495	7.58676	1.58289	0.121157
JAK2	0.194594	6.47329	1.57555	0.122842
PPARA	-0.241631	9.26096	-1.57236	0.123581
PPM1A	-0.168921	9.42951	-1.56125	0.126179
HSBP1	-0.167412	8.16813	-1.55374	0.127959
NCSTN	0.114568	8.29018	1.55336	0.128051
ACACA	-0.280796	6.53024	-1.54962	0.128946
PLG	0.200065	13.182	1.54126	0.130963
SKP1	0.0817461	11.1642	1.53959	0.131371
LGMN	0.203507	9.4719	1.52057	0.13607
SUGT1	0.139443	7.93998	1.51543	0.137363
PRKAG2	-0.209331	8.39121	-1.51002	0.138734
SIL1	0.178094	8.93306	1.50526	0.139948
IL6ST	-0.139645	10.6444	-1.50389	0.140302
PECAM1	0.217484	8.14037	1.49178	0.143438
CYP2J2	-0.189458	10.3145	-1.48578	0.145012
CFI	0.165603	11.9411	1.48526	0.14515
VIM	0.413807	9.98393	1.48347	0.145624
FAS	0.208059	7.21709	1.48171	0.14609
MS4A4A	-0.200745	7.48828	-1.48107	0.146259
KMT2D	-0.116649	7.6446	-1.46988	0.149254
STAT5A	-0.234975	6.08481	-1.4665	0.150167
CPB2	0.150567	11.8273	1.46436	0.150748
ITCH	-0.157376	9.83217	-1.4533	0.153778
CASP3	-0.136363	7.70588	-1.44744	0.155405
CFHR5	-0.320404	9.85006	-1.44357	0.156485
CFHR4	-0.361255	10.8504	-1.43898	0.157773
STAT1	0.360677	9.54866	1.43173	0.159828
NEDD8	0.0878695	8.92482	1.43052	0.160172
ADH1C	-0.371162	12.9213	-1.42429	0.161955
HADHA	0.157234	10.6859	1.41267	0.165326
MAML3	-0.164906	7.05371	-1.40598	0.167289
LPA	-0.458124	9.24845	-1.40437	0.167765
IL27	-0.358845	6.88222	-1.3936	0.170972
CUL3	-0.125383	7.94086	-1.37392	0.176957
TPSAB1/B2	0.653685	6.88591	1.36019	0.181227
MFAP3	-0.134017	5.93746	-1.35951	0.18144
CD44	-0.311175	7.79571	-1.35581	0.182607
JAK1	-0.118237	8.0629	-1.35236	0.1837
TNFSF10	-0.211941	10.1385	-1.35019	0.184389
LATS1	-0.116397	7.83948	-1.34459	0.186174
PTPN1	0.140066	6.98113	1.34074	0.187413
ATP6V1E1	-0.141227	8.87491	-1.33907	0.18795
ITGA5	-0.16626	8.58143	-1.32384	0.192916
LEPR	-0.383747	10.2208	-1.31874	0.194602
FGB	0.289341	15.3212	1.31704	0.195166
SYK	-0.234877	5.92751	-1.3168	0.195244
SDC3	-0.197284	8.61489	-1.31386	0.196223
STAT3	-0.235601	10.1555	-1.31159	0.196982
TBC1D4	0.137939	7.55079	1.30484	0.199248
PARP4	-0.100843	9.10123	-1.29918	0.201165
MMP2	0.383234	6.27312	1.29638	0.202119
PCCB	-0.155046	10.4628	-1.29288	0.203315
BCAP31	0.10548	8.48869	1.2895	0.204478
TEK	0.155985	6.24006	1.28638	0.205552
LYN	0.151755	7.19653	1.27997	0.207776
COL1A1	0.497578	7.73607	1.2735	0.210039
MAP3K1	0.170522	7.28618	1.26808	0.211949
PIK3R5	-0.203131	5.95236	-1.26002	0.21481
CDH5	-0.123608	7.2696	-1.25996	0.214835
FABP5	0.34922	6.573	1.25804	0.21552
RBX1	-0.081358	9.14676	-1.25713	0.215844
CKAP4	0.181703	8.07925	1.25005	0.218394
LAG3	-0.188499	6.37251	-1.23275	0.224716
GNG2	0.200057	6.32917	1.22016	0.229399
ANAPC1	0.132531	6.89688	1.20719	0.2343
CYFIP1	-0.0758141	8.529	-1.19601	0.238586
NID1	0.174881	9.6274	1.19355	0.23954
CASP4	0.146165	7.7142	1.19141	0.24037
MTOR	-0.0866981	8.18441	-1.18716	0.242022
PDGFRB	0.358758	7.38624	1.18313	0.243596
KAT6A	-0.102653	8.46976	-1.18016	0.244761
ACTA2	0.406151	7.85805	1.17858	0.245383
DAXX	0.128983	6.80455	1.17824	0.24552
UBA52	-0.0941819	11.5897	-1.17752	0.245801
CFH	0.16073	13.7386	1.15734	0.253855
SMAD2	-0.10427	8.87073	-1.15663	0.254143
SLC2A2	-0.162097	12.4337	-1.15551	0.254594
CTBP2	0.174818	6.47937	1.14934	0.257098
PDHA1	-0.099556	8.82535	-1.14513	0.25882
ATF4	-0.138559	11.0902	-1.14171	0.260221
COX6A1	0.11154	11.6021	1.13085	0.264711
HSP90AA1	0.219	10.589	1.12754	0.266094
FLT1	0.155382	6.70405	1.12665	0.266465
XAF1	-0.351934	8.21557	-1.12079	0.268922
ATOX1	-0.0916904	9.55696	-1.12064	0.268984
HLA-DPA1	0.272947	9.0074	1.11884	0.269744
C8A	0.173692	11.599	1.11025	0.273383
P2RY13	-0.264126	5.84883	-1.10983	0.273563
SUFU	-0.137541	7.268	-1.10812	0.274289
PIK3CB	-0.146966	6.27862	-1.09735	0.278915
SP3	-0.119246	9.42618	-1.09602	0.279487
CETP	-0.259932	7.93299	-1.0954	0.279757
CCR1	-0.180347	6.28373	-1.08364	0.284878
KRAS	0.152844	5.96272	1.08348	0.284948
DIAPH1	0.0871718	9.36391	1.07565	0.288395
OGT	0.115078	8.6027	1.06954	0.291104
DEPDC5	-0.122524	7.84178	-1.06829	0.291659
PTCH1	0.205453	5.99768	1.06736	0.292077
DDR2	0.190371	6.44451	1.05576	0.297283
F5	0.106009	10.0522	1.05138	0.299262
EPHX2	-0.158122	9.6899	-1.0473	0.301116
PELI1	-0.136684	6.97071	-1.04635	0.30155
CD4	0.184169	8.12993	1.04504	0.302146
NID2	-0.235913	7.13497	-1.04455	0.302373
ARHGAP35	-0.0901511	9.44778	-1.04419	0.302539
PPARG	-0.10048	8.22538	-1.04412	0.302568
FGD2	-0.172816	7.33473	-1.0415	0.303767
TCF7L1	-0.154973	6.23647	-1.03862	0.30509
NPC1	-0.109328	7.36598	-1.03223	0.308035
DDIT3	-0.154194	7.61402	-1.02945	0.309325
PREX1	-0.162292	6.18214	-1.02797	0.310013
IL10RA	-0.15931	6.73835	-1.02162	0.312974
IL18R1	-0.121766	6.02611	-1.0174	0.31495
CYP4A11/22	-0.180879	12.23	-1.01205	0.31747
EGFR	-0.131335	9.53186	-1.01154	0.317713
GPX3	-0.16922	11.3034	-0.999611	0.323382
CAT	-0.141578	12.8543	-0.991528	0.327264
HLA-B	-0.231781	10.5422	-0.98836	0.328794
PRKACB	0.122733	6.07692	0.983074	0.331357
SKI	-0.105296	8.75322	-0.980787	0.33247
ICAM1	-0.194537	7.68625	-0.979127	0.33328
SP1	-0.121206	7.25341	-0.978081	0.33379
PROS1	0.0876215	11.2428	0.974288	0.335647
THBS1	0.23665	7.87538	0.961749	0.341833
NDUFS5	0.0802169	10.2774	0.960706	0.342351
CCL19	0.556114	8.31637	0.956588	0.344401
PTPA	0.0863383	7.87892	0.952871	0.346259
PLCB2	-0.173013	6.30506	-0.94305	0.351199
MAML1	-0.0828683	7.99429	-0.940562	0.352457
PSEN2	0.105949	6.28656	0.937399	0.354062
ALDH9A1	-0.0953166	10.2397	-0.935746	0.354902
C9	-0.261542	12.3315	-0.934358	0.355609
RAPGEF2	-0.0817544	7.1738	-0.909646	0.368344
PNPLA3	-0.167985	9.34995	-0.905269	0.37063
ITGA4	-0.199508	6.22947	-0.905079	0.37073
TXN2	0.0852407	9.51136	0.903196	0.371717
PLTP	-0.125952	8.52945	-0.898517	0.374175
KLRB1	-0.206959	6.44837	-0.888318	0.37957
CSNK1G3	0.0880237	7.33613	0.886476	0.380549
MAP2K1	-0.181536	8.27513	-0.882709	0.382558
TGFBR2	0.11349	8.74108	0.881273	0.383325
TXN	0.105846	10.9107	0.880893	0.383528
INPP5D	0.143352	6.03517	0.879132	0.384471
GPR65	-0.1605	6.34662	-0.870978	0.388855
EPAS1	-0.120859	9.56442	-0.86938	0.389718
CXCR4	0.227265	6.21392	0.86684	0.391092
SREBF1	-0.280959	10.1125	-0.865428	0.391857
ADA2	0.152608	6.78477	0.865363	0.391893
HLA-F	-0.197478	7.55477	-0.845047	0.403006
TBL1XR1	0.0861148	8.45489	0.839498	0.406076
PTK2B	0.0825716	7.77156	0.829184	0.411818
ALDOB	-0.132345	14.7744	-0.807707	0.423937
YWHAQ	-0.0808891	9.30603	-0.8077	0.423941
RAP1B	0.0578325	9.69942	0.795866	0.43071
CAPN5	-0.120259	8.76169	-0.791866	0.433012
RAC1	-0.0441451	10.5546	-0.788054	0.435214
CXCL16	-0.0980815	7.27801	-0.770214	0.445604
APCS	-0.144891	13.3066	-0.764886	0.448735
ITGA9	0.111539	7.78056	0.76143	0.450773
CCN2	0.190414	6.47919	0.761173	0.450925
SSR4	0.068481	10.1083	0.756349	0.453779
CCL2	0.212131	6.55471	0.746751	0.45949
CTNND1	-0.0623544	10.2713	-0.743015	0.461724
STK4	0.0863022	6.87044	0.718713	0.476408
HSD17B4	-0.0823761	10.8139	-0.71575	0.478216
PSMB1	0.110804	8.00128	0.712986	0.479907
HLA-DQA1	-0.937741	6.99339	-0.712137	0.480427
ABCB11	-0.104771	8.74068	-0.709725	0.481906
NF1	0.0557719	8.14012	0.70475	0.484964
NCF4	-0.136024	6.09252	-0.701484	0.486978
HADH	-0.114629	10.5638	-0.692905	0.492289
COL5A3	0.319539	7.4836	0.679664	0.50055
F11R	-0.0667114	9.47021	-0.679061	0.500928
GAB1	0.0762995	7.02888	0.668348	0.50767
WAS	-0.0926857	6.33827	-0.662998	0.511055
PKHD1	0.196403	8.02862	0.656991	0.514871
APOC2	-0.14153	10.7342	-0.655957	0.515529
CEBPA	0.0989023	10.7912	0.648897	0.520036
PARP1	0.0521542	7.76474	0.648811	0.520091
ALDH3A2	0.0669218	11.2429	0.647879	0.520688
LRP1	-0.0669783	10.5661	-0.640152	0.525648
SERPINH1	0.0966901	8.46593	0.636521	0.527987
IL33	-0.0755493	7.33862	-0.635156	0.528868
PLCG2	0.110566	7.33954	0.633751	0.529775
PRKCA	0.05717	7.61015	0.627242	0.53399
UBE4B	-0.0480099	8.21257	-0.612461	0.543627
SCD	0.343345	12.2947	0.612237	0.543773
LIPC	0.120058	10.3707	0.60416	0.549077
UQCRFS1	0.0690377	9.07075	0.603898	0.54925
YWHAG	-0.0682395	9.55145	-0.603627	0.549428
GBP5	0.136204	6.50433	0.601286	0.550971
NDUFS3	0.0469689	9.57099	0.598536	0.552786
DERL2	0.071219	7.41358	0.592959	0.556477
ITGA1	0.0444535	9.88005	0.59086	0.557869
ADH6	0.0937852	11.2755	0.579821	0.565219
CTSB	-0.0672268	11.9936	-0.577195	0.566975
SAA1	-0.474122	11.5315	-0.572563	0.570078
GNPTAB	0.0704517	6.56162	0.568646	0.572709
CRK	-0.0479868	7.73396	-0.568419	0.572861
TNFSF14	-0.222344	7.50435	-0.564074	0.575787
KDM3B	0.0460614	7.68663	0.55837	0.579639
PSENEN	0.0523941	7.82584	0.545169	0.588601
C8B	-0.0891254	11.7224	-0.54069	0.591657
TLR2	-0.0832433	6.07153	-0.531676	0.597829
E2F4	-0.0437563	6.99496	-0.531107	0.59822
ELOVL6	0.205719	8.52864	0.529395	0.599396
CFHR1	0.490677	13.2126	0.526984	0.601055
JAG1	0.164068	6.73914	0.525964	0.601756
NPHP4	0.12406	5.82953	0.520759	0.605346
CCL4	-0.109201	6.24281	-0.513102	0.610643
CYP2C9	-0.0712409	11.3981	-0.510644	0.612349
AP1G1	-0.0401813	8.38317	-0.485685	0.629785
HDAC4	-0.0619152	6.32549	-0.483598	0.631253
OAS1	-0.149835	8.4322	-0.478532	0.634823
PRLR	-0.0807396	6.55882	-0.471598	0.639723
C4BPA	-0.0558448	11.7015	-0.466006	0.643686
STAT5B	-0.0469727	7.33045	-0.463279	0.645623
TLR1	0.0648777	7.47164	0.463145	0.645718
ARG1	-0.0633858	12.7917	-0.458745	0.648849
SEC24C	-0.0554166	8.87896	-0.457944	0.649419
NCKAP1L	0.0773389	7.34567	0.453806	0.65237
SRC	-0.0756303	6.26426	-0.453502	0.652587
SMAD6	-0.0712138	6.01218	-0.43289	0.667372
SERPINE1	0.255047	7.40225	0.42909	0.670112
IL1R1	0.0553716	7.42661	0.426508	0.671976
CFLAR	-0.0388126	8.9166	-0.425261	0.672878
ROCK2	0.032088	8.30201	0.397445	0.693108
MET	-0.0553077	8.73201	-0.397067	0.693385
KLRK1	0.0680984	6.19467	0.391918	0.697156
ACSL4	0.190247	6.55085	0.382584	0.704012
PPP2CA	0.0296863	8.92533	0.370986	0.712564
SPOPL	-0.0322698	7.80871	-0.365913	0.716318
FLI1	-0.0533944	6.59178	-0.359097	0.721371
ANAPC10	0.0539646	5.95199	0.356192	0.723529
NOTCH2	-0.0325914	9.10371	-0.354364	0.724889
NOTCH1	-0.0452417	6.92235	-0.350951	0.727428
CYP2E1	-0.0910658	14.0975	-0.349541	0.728479
KANSL1	0.029656	6.85105	0.334105	0.740009
LAMC1	-0.0446434	7.90612	-0.333604	0.740385
TGFB1I1	-0.0831069	6.43489	-0.333257	0.740644
AP1S1	0.0281345	8.34775	0.333082	0.740775
SEH1L	-0.0311059	7.98592	-0.330094	0.743015
RELN	0.0439766	8.3601	0.320869	0.749945
C1S	0.0303372	12.9957	0.311009	0.757375
MARCO	-0.0666692	6.78974	-0.310426	0.757815
TRAF6	-0.0303048	6.95567	-0.30859	0.759201
FST	-0.0749662	8.24974	-0.30472	0.762126
SERPING1	-0.0363432	13.8441	-0.304295	0.762447
ACAA2	-0.0470736	11.2426	-0.302813	0.763569
CSNK1D	0.0244979	8.1037	0.298383	0.766923
CPT1A	0.0726351	8.1053	0.298333	0.766961
MAPK9	0.030441	7.62384	0.292685	0.771244
HLA-A	-0.0529582	9.91965	-0.291319	0.772281
COX6B1	0.0211861	10.8092	0.284443	0.777508
TIMP2	-0.0579851	9.45871	-0.280925	0.780186
DOCK2	0.0479612	6.81949	0.280752	0.780317
ACVRL1	0.0453673	6.35812	0.277012	0.783168
ADAM9	-0.0414558	6.76977	-0.272914	0.786294
MMUT	-0.0312057	10.3949	-0.270293	0.788295
VCAM1	0.050945	7.90203	0.266324	0.791329
EEF2K	-0.0271984	7.18594	-0.266102	0.791499
PLPP4	0.0698175	6.18384	0.264833	0.79247
PSMB8	-0.0405377	8.76853	-0.257372	0.798183
SERPINF1	-0.0282172	12.8141	-0.252735	0.80174
APOB	-0.0232465	14.2125	-0.246486	0.80654
GOT2	-0.0432724	10.4207	-0.242517	0.809593
ZFYVE16	0.0268752	7.88552	0.241731	0.810198
P4HB	-0.031509	11.972	-0.241278	0.810546
PTGER4	-0.0580859	5.81915	-0.241161	0.810636
TRAF2	0.0342937	6.57066	0.233837	0.816279
CRP	-0.211225	8.71421	-0.225388	0.822801
DERL1	-0.0287225	8.0386	-0.224805	0.823252
ADAM17	-0.0235344	6.89753	-0.22087	0.826294
NDUFA1	0.0155415	10.7697	0.216052	0.830022
MAML2	0.0504592	6.20508	0.20686	0.837147
AMOTL1	-0.0319064	7.7396	-0.197747	0.844223
CYP2C8	-0.039119	13.3632	-0.19073	0.849682
PTPN11	0.0161398	9.17053	0.188885	0.851118
TPR	-0.018372	7.44552	-0.18322	0.855531
DYNLL1	-0.0258793	10.382	-0.180136	0.857936
LDLRAP1	-0.0221015	7.58793	-0.176752	0.860576
SNAI2	-0.16011	5.93361	-0.170528	0.865437
CREB1	0.0200333	6.89255	0.169912	0.865918
CD3E	0.0356446	5.91677	0.167525	0.867783
CD84	0.0282006	6.22189	0.160782	0.873057
CHI3L1	0.119842	7.25547	0.155034	0.877558
PRKACA	0.0123976	9.88484	0.152828	0.879287
PTPRC	-0.0253532	6.54423	-0.147338	0.88359
IRS1	-0.0238978	7.27407	-0.139372	0.889841
GBP4	-0.0221202	7.88121	-0.132391	0.895325
CYBB	-0.0243736	7.6383	-0.122289	0.903269
TXNDC5	0.0156907	10.3195	0.119179	0.905717
MAPK8	-0.0101715	7.77865	-0.111815	0.911518
PANX1	-0.0113234	7.42943	-0.11158	0.911703
TGFB1	-0.0225828	7.92804	-0.109969	0.912973
PDE3B	0.0141621	8.31454	0.106103	0.91602
FGA	0.0229063	16.6355	0.105526	0.916475
ERO1A	0.00757602	9.20388	0.100238	0.920646
NCK2	-0.0203354	6.50383	-0.097429	0.922862
MASP1	-0.00713217	10.5915	-0.0950225	0.924761
PRDX1	-0.00956706	12.253	-0.0935957	0.925888
IFI27	-0.0196432	9.02621	-0.0880625	0.930257
BST2	-0.0234161	10.7855	-0.084786	0.932846
KLKB1	-0.0121716	10.722	-0.0845506	0.933032
TLN1	-0.0100182	9.92719	-0.0836353	0.933755
SMARCC2	-0.00811186	8.45315	-0.0797336	0.936838
IFI6	0.034787	7.27069	0.0796439	0.936909
RPS27A	-0.00589335	13.2445	-0.078118	0.938116
ILK	0.00928619	8.10281	0.0761695	0.939656
CYP8B1	-0.00842863	11.4945	-0.063054	0.950031
BCL2	-0.0143502	6.40861	-0.0564052	0.955294
COL4A2	0.0133243	7.49641	0.0521324	0.958677
APOA2	0.00656401	16.0408	0.0510951	0.959499
APC	0.0428756	5.71321	0.0507379	0.959782
CDH2	0.00454331	9.2475	0.0473359	0.962476
SPOP	0.00361547	7.48131	0.0459822	0.963548
FASN	-0.0205144	10.5847	-0.0441095	0.965032
GPX2	0.0221597	9.15766	0.0369307	0.97072
NCEH1	0.00630325	6.25619	0.0354466	0.971896
HSPG2	0.00594096	9.55585	0.0342364	0.972855
KDM5D	0.0047662	6.80302	0.0317599	0.974818
ISG15	0.012979	7.49689	0.0304512	0.975855
CYCS	0.00314138	6.12273	0.0199879	0.98415
PLCG1	-0.00260627	7.23247	-0.0183419	0.985455
COL4A1	0.00442282	8.44436	0.0179778	0.985744
ARHGEF6	-0.00282593	6.84549	-0.0177666	0.985912
CASP6	-0.00150635	7.73968	-0.0171303	0.986416
CIITA	-0.00379202	6.10758	-0.0160597	0.987265
CD36	-0.00150932	8.78624	-0.0116275	0.990779
PRKAA1	0.000417353	8.86139	0.00416284	0.996699

## Sheet: Table S3b
Mild/moderate vs control - significantly upregulated
Gene	logFC	AveExpr	t	P.Value
CSNK1A1	0.550912	8.87934	4.18447	0.000147763
ITGB1	0.389815	10.8357	3.98375	0.000272616
COX7B	0.531449	10.133	3.85508	0.000401501
ACTR1A	0.323723	7.97556	3.78809	0.000490257
UBE2D2	0.489458	7.25073	3.63365	0.000772965
SSR2	0.387289	8.74565	3.49218	0.00116509
FGL2	0.521771	7.99849	3.39871	0.00152211
PRKAG1	0.297346	6.38543	3.21187	0.00257203
BANF1	0.274562	8.91869	3.01624	0.00438849
UBE2N	0.355003	6.41473	2.96581	0.00502324
CTNNB1	0.217575	10.3166	2.95537	0.00516501
HLA-G	0.554282	7.03097	2.89786	0.00601523
WWC1	0.600639	6.90192	2.87422	0.00640114
HIKESHI	0.369721	7.21304	2.7565	0.00869134
LGALS3	0.798967	7.23724	2.74264	0.00900619
CYP7A1	1.31952	8.37706	2.71151	0.00975178
IFNGR1	0.281704	9.01288	2.70544	0.00990382

## Sheet: Table S3c
Mild/moderate vs control - significantly downregulated
Gene	logFC	AveExpr	t	P.Value
AKT1	-0.679669	9.27572	-6.02377	4.05312e-07
MLXIPL	-0.625921	11.5948	-5.81923	7.91027e-07
FURIN	-0.697423	10.8672	-5.30138	4.2719e-06
NR1H3	-0.560069	8.38014	-4.71236	2.8331e-05
SMAD4	-0.375211	9.37815	-4.67937	3.14577e-05
CYP27A1	-0.578541	11.0703	-4.61209	3.8922e-05
SORBS1	-0.573866	9.21129	-4.59617	4.09287e-05
RPS6KB2	-0.408761	7.38283	-4.581	4.29354e-05
PRDX6	-0.585251	11.0014	-4.51885	5.22177e-05
RORA	-0.719313	8.90967	-4.45771	6.32612e-05
ERP29	-0.421496	11.1999	-4.43303	6.83412e-05
COX7C	-0.302909	10.4636	-4.38303	7.98884e-05
FZD5	-0.555507	9.32666	-4.34007	9.13232e-05
MEF2A	-0.354999	9.15965	-4.29156	0.000106163
SLC25A10	-0.630208	8.98962	-4.16091	0.000158859
CCS	-0.541706	9.90382	-3.992	0.000265896
IRF3	-0.479097	6.5845	-3.98733	0.000269676
LAMTOR2	-0.316194	9.2791	-3.96684	0.000286917
IL1RAP	-0.661363	8.54505	-3.95966	0.000293209
PHYKPL	-0.437355	7.18643	-3.8407	0.000419133
AP2S1	-0.452911	9.30946	-3.80979	0.000459608
EHMT1	-0.421526	8.89199	-3.75639	0.000538604
TRRAP	-0.310676	8.77535	-3.61083	0.000826221
SOD1	-0.39265	7.46932	-3.55538	0.000970748
MAF	-0.414393	8.99809	-3.54504	0.00100027
LRP6	-0.477153	8.77033	-3.53283	0.00103621
XBP1	-0.445063	11.3819	-3.50214	0.00113215
ATF7IP	-0.293885	8.43602	-3.49083	0.0011696
TJP2	-0.430706	7.55122	-3.48383	0.00119337
GRB10	-0.367481	9.22498	-3.46233	0.00126934
PRKAB2	-0.486263	10.5397	-3.43366	0.00137783
IL2RB	-0.616552	6.68996	-3.42501	0.00141226
TM6SF2	-0.817778	9.28554	-3.39318	0.00154623
NR1H4	-0.335153	10.2469	-3.36349	0.001682
DUSP7	-0.372773	6.92784	-3.30258	0.00199703
HSD11B1	-0.496756	11.2748	-3.30133	0.00200408
CRKL	-0.236773	8.60944	-3.29998	0.00201171
MECP2	-0.361177	7.48636	-3.291	0.00206299
CXCL2	-1.05027	10.7031	-3.25607	0.00227463
BRPF3	-0.386675	6.79918	-3.1939	0.00270322
PDE2A	-0.45728	8.08532	-3.17098	0.00287973
CTSD	-0.428053	12.5234	-3.08288	0.00366486
INSR	-0.269214	10.4335	-3.07057	0.00378948
ADIPOR1	-0.384602	6.75376	-3.06052	0.00389411
RAC3	-0.668118	6.74071	-3.05794	0.00392149
MTMR4	-0.454148	10.0483	-3.05157	0.00398966
JMJD4	-0.372764	6.67107	-2.99347	0.00466522
RAC2	-0.609652	9.2488	-2.98414	0.00478314
FNIP2	-0.631596	9.08791	-2.94566	0.00530017
VAMP8	-0.275282	8.1026	-2.93512	0.00545067
KDM2A	-0.215851	8.74201	-2.90798	0.0058567
RNF152	-0.704506	8.43649	-2.90206	0.00594887
BCL2L1	-0.400774	8.61725	-2.89486	0.00606289
TCF7L2	-0.295475	8.6287	-2.78947	0.00798313
ATP6V1F	-0.262164	8.83075	-2.78053	0.00816975
C6	-0.403124	11.9832	-2.75537	0.00871658
PRKDC	-0.211476	8.28268	-2.75367	0.00875486
CSNK2A1	-0.253112	7.49457	-2.73265	0.00923943
TRADD	-0.328711	6.12461	-2.72713	0.00937072
IKBKB	-0.279338	7.23482	-2.7262	0.00939307
PHLPP1	-0.330107	8.74563	-2.72596	0.00939887
NR1H2	-0.357817	6.86058	-2.71572	0.00964781
IGF1	-0.808298	8.68966	-2.70926	0.00980787

## Sheet: Table S4a
Advanced vs control - all differentially expressed genes
Gene	logFC	AveExpr	t	P.Value
MLXIPL	-1.00393	11.5948	-8.46974	1.55716e-10
THBS2	2.93345	6.53348	7.43684	4.09607e-09
CFTR	3.23492	6.85792	7.21955	8.24719e-09
COL1A2	2.25703	6.24474	6.85131	2.71959e-08
SLC25A10	-1.13104	8.98962	-6.77645	3.46944e-08
ITGB1	0.709049	10.8357	6.57553	6.67726e-08
TIMP1	1.6591	9.22659	6.47768	9.18992e-08
COL3A1	1.76992	10.2166	6.43442	1.05845e-07
LGALS3	2.03299	7.23724	6.3328	1.47532e-07
HSD11B1	-1.0286	11.2748	-6.20318	2.25399e-07
NR1H3	-0.81203	8.38014	-6.19998	2.2777e-07
RORA	-1.10095	8.90967	-6.1913	2.34326e-07
COL5A1	1.927	8.06226	6.02242	4.07107e-07
FURIN	-0.837708	10.8672	-5.77838	9.03947e-07
COL6A3	1.56584	7.86239	5.74228	1.01706e-06
COL14A1	2.18924	7.48926	5.74059	1.0227e-06
SPP1	2.37006	6.70766	5.58088	1.72196e-06
CYP27A1	-0.768419	11.0703	-5.55882	1.85024e-06
PRDX6	-0.792132	11.0014	-5.55013	1.90338e-06
APOC3	-1.08608	15.4201	-5.54121	1.95948e-06
PECAM1	0.870718	8.14037	5.41972	2.90944e-06
FGL2	0.91629	7.99849	5.41611	2.94379e-06
TM6SF2	-1.43645	9.28554	-5.40856	3.01686e-06
MMP2	1.75963	6.27312	5.40145	3.0874e-06
LAMTOR2	-0.473144	9.2791	-5.38649	3.24107e-06
PDGFRB	1.79894	7.38624	5.38356	3.27212e-06
AKT1	-0.66681	9.27572	-5.36283	3.49991e-06
COL1A1	2.29669	7.73607	5.33409	3.84197e-06
ERP29	-0.557571	11.1999	-5.32141	4.00324e-06
VIM	1.63334	9.98393	5.31346	4.10785e-06
PGM1	-0.695691	10.7712	-5.19516	6.025e-06
AP2S1	-0.680061	9.30946	-5.19106	6.10528e-06
THBS1	1.40319	7.87538	5.17476	6.4355e-06
PIK3R4	-0.636333	8.1295	-5.1698	6.5396e-06
BAX	0.659692	7.60098	5.12881	7.46489e-06
IFNGR1	0.586363	9.01288	5.11012	7.92862e-06
S100A4	1.24248	7.18214	5.0968	8.27667e-06
FZD5	-0.714517	9.32666	-5.06571	9.14864e-06
MAP3K1	0.749627	7.28618	5.05859	9.36058e-06
CTBP2	0.847081	6.47937	5.0537	9.50923e-06
CSNK1A1	0.732404	8.87934	5.04811	9.68172e-06
FNIP2	-1.18876	9.08791	-5.03106	1.02279e-05
PRKAB2	-0.773248	10.5397	-4.9548	1.30668e-05
ADH4	-0.975829	13.9368	-4.9547	1.30709e-05
RPS6KB2	-0.485981	7.38283	-4.94233	1.36001e-05
COL4A2	1.38812	7.49641	4.92848	1.42173e-05
SMAD4	-0.432309	9.37815	-4.89246	1.59557e-05
COL4A1	1.32366	8.44436	4.88242	1.64762e-05
COX7C	-0.371106	10.4636	-4.87284	1.69891e-05
WWC1	1.11712	6.90192	4.85094	1.82206e-05
OGT	0.57004	8.6027	4.80764	2.09217e-05
GNB4	0.750586	6.31738	4.76977	2.36046e-05
ACSM3	-0.93924	9.73364	-4.75767	2.45313e-05
MTMR4	-0.780069	10.0483	-4.75641	2.46301e-05
CASP8	0.577454	7.58676	4.75343	2.48642e-05
HMGCS2	-0.886924	13.2294	-4.65187	3.43212e-05
CCL19	2.9785	8.31637	4.64921	3.4611e-05
TJP2	-0.622115	7.55122	-4.56634	4.4967e-05
CXCR4	1.3067	6.21392	4.52276	5.15788e-05
ITPR2	-0.533705	10.9469	-4.49967	5.54601e-05
ACTR1A	0.421901	7.97556	4.48	5.89916e-05
CCS	-0.666685	9.90382	-4.45829	6.31462e-05
ACACB	-0.719525	10.1083	-4.45632	6.35369e-05
RELB	0.901619	5.94004	4.43992	6.68826e-05
EHMT1	-0.545364	8.89199	-4.41016	7.34052e-05
HIF1A	0.624788	8.19352	4.39457	7.70645e-05
DOCK1	0.555371	7.80652	4.38185	8.01848e-05
CCN2	1.20667	6.47919	4.37718	8.13596e-05
CAT	-0.687372	12.8543	-4.3684	8.36168e-05
IL1RAP	-0.794601	8.54505	-4.31706	9.80891e-05
ITGA9	0.692429	7.78056	4.28943	0.000106867
PLPP4	1.21749	6.18384	4.19076	0.00014493
DOCK2	0.780072	6.81949	4.1437	0.000167471
SSR2	0.505325	8.74565	4.13478	0.000172112
ALDH7A1	-0.963089	7.75469	-4.13362	0.000172724
BCL2	1.15495	6.40861	4.1195	0.000180356
ADH1B	-0.832911	15.6372	-4.09716	0.000193106
HLA-DRA	1.03508	9.85152	4.09079	0.000196896
ACTA2	1.54354	7.85805	4.06453	0.000213317
JAG1	1.39432	6.73914	4.05616	0.000218825
CASP4	0.547344	7.7142	4.04854	0.000223961
PHLPP1	-0.53045	8.74563	-3.97493	0.00027999
PKHD1	1.30499	8.02862	3.96131	0.000291755
JAK2	0.538977	6.47329	3.95998	0.000292925
NDUFB8	-0.363388	10.1511	-3.95867	0.00029409
SERPINH1	0.661989	8.46593	3.9546	0.000297724
PTPN12	0.6341	7.45758	3.93353	0.000317255
RAC3	-0.945428	6.74071	-3.92667	0.000323875
LPA	-1.3993	9.24845	-3.89253	0.000358888
IQGAP1	0.759812	7.71992	3.88809	0.000363696
SORBS1	-0.533887	9.21129	-3.88021	0.000372393
NDUFB6	-0.375553	9.50235	-3.82713	0.000436461
CCL2	1.18646	6.55471	3.79005	0.000487414
SOD1	-0.458154	7.46932	-3.76454	0.000525745
CD163	-0.55557	8.82789	-3.73677	0.00057079
PTPN1	0.42949	6.98113	3.73066	0.000581197
ACACA	-0.744864	6.53024	-3.73019	0.000582002
ACVRL1	0.672365	6.35812	3.72547	0.000590179
ALAD	-0.701321	9.03061	-3.72407	0.000592624
CYP2C19	-1.87409	9.63523	-3.72349	0.000593644
ARHGAP35	-0.353835	9.44778	-3.71901	0.000601537
ABCB11	-0.601994	8.74068	-3.7005	0.000635268
MAML2	0.98629	6.20508	3.66911	0.000696684
TIMP2	0.828263	9.45871	3.64135	0.000755745
DDR2	0.721882	6.44451	3.63286	0.000774738
SKP2	-0.489647	8.19836	-3.61255	0.000822096
PNPLA3	-0.733223	9.34995	-3.58561	0.000889178
PLCG1	0.560443	7.23247	3.57912	0.000906115
CD3E	0.838176	5.91677	3.57472	0.000917772
CRKL	-0.281556	8.60944	-3.56093	0.000955242
MAF	-0.45326	8.99809	-3.51865	0.00107953
TGFB1	0.792031	7.92804	3.49988	0.00113954
APOA1	-0.499325	16.509	-3.497	0.00114902
ACOX2	-0.641626	8.76915	-3.49323	0.00116155
STK4	0.459308	6.87044	3.47103	0.00123805
HLA-G	0.730169	7.03097	3.4641	0.00126292
HADH	-0.630807	10.5638	-3.46017	0.0012772
STAT1	0.959927	9.54866	3.4578	0.0012859
CAPN5	-0.573642	8.76169	-3.42764	0.0014017
TGFB1I1	0.939633	6.43489	3.41918	0.00143595
SLC2A2	-0.526123	12.4337	-3.40334	0.00150218
PCCB	-0.449635	10.4628	-3.40235	0.00150644
UBE2N	0.447843	6.41473	3.39514	0.00153763
SLC37A4	-0.491257	9.13384	-3.3901	0.00155981
ALDH9A1	-0.378932	10.2397	-3.37576	0.00162457
PPARG	-0.356395	8.22538	-3.36065	0.00169559
CIITA	0.872801	6.10758	3.35431	0.00172628
PRAP1	-0.745164	12.1412	-3.34693	0.00176261
LIPG	-0.785961	8.30271	-3.33549	0.00182044
TJP1	0.399445	8.52235	3.3303	0.0018473
HSPG2	0.630594	9.55585	3.29763	0.00202497
LRP6	-0.489794	8.77033	-3.29078	0.00206423
VAV1	0.567232	5.89638	3.27402	0.00216343
MAPK1	0.329273	7.99583	3.24713	0.00233198
NCOA2	-0.274764	8.40672	-3.22162	0.00250342
RAPGEF2	-0.317714	7.1738	-3.20789	0.00260059
FABP5	0.977904	6.573	3.19677	0.00268182
PDE2A	-0.507011	8.08532	-3.19042	0.00272929
PIK3CA	0.299798	7.3088	3.1742	0.00285429
XIAP	0.416415	8.02757	3.1469	0.00307687
CDKN1A	0.955555	7.72332	3.14079	0.00312885
INPP5D	0.55961	6.03517	3.11428	0.00336437
ADIPOR1	-0.431072	6.75376	-3.11283	0.00337772
RNF152	-0.830428	8.43649	-3.10416	0.00345854
CYP1A2	-1.3135	11.7374	-3.09918	0.00350586
UBE2D2	0.454536	7.25073	3.06208	0.00387776
EPHX2	-0.507326	9.6899	-3.04921	0.00401515
HSD17B4	-0.385349	10.8139	-3.03833	0.00413495
CXCL10	1.32798	5.8192	3.03757	0.00414349
CSNK1D	0.272332	8.1037	3.00999	0.00446291
PPM1A	-0.356769	9.42951	-2.99224	0.00468054
ADH1C	-0.857391	12.9213	-2.98563	0.0047642
INSR	-0.288369	10.4335	-2.98463	0.00477689
C6	-0.48072	11.9832	-2.98164	0.0048153
PTCH1	0.632233	5.99768	2.98054	0.00482953
AKR1B10	2.56881	6.70013	2.97615	0.00488653
CYP8B1	-0.437575	11.4945	-2.97049	0.00496088
KDM3B	0.268403	7.68663	2.95253	0.00520423
CHMP4B	0.306882	7.45129	2.94138	0.00536077
COX7B	0.446252	10.133	2.93747	0.00541678
ALDOB	-0.528617	14.7744	-2.92757	0.00556087
PLCG2	0.559323	7.33954	2.90924	0.0058372
ATOX1	-0.261553	9.55696	-2.90084	0.00596812
FBP1	-0.49768	12.1774	-2.89027	0.0061367
PHYKPL	-0.362561	7.18643	-2.8892	0.00615396
GRB10	-0.337914	9.22498	-2.88909	0.00615586
MEF2A	-0.26057	9.15965	-2.85846	0.00667124
MAP1LC3A	-0.48548	9.02746	-2.85791	0.0066809
PSMD13	0.332596	7.96159	2.84474	0.00691495
XBP1	-0.397319	11.3819	-2.83709	0.00705454
ARG1	-0.43183	12.7917	-2.83604	0.00707379
CETP	-0.741471	7.93299	-2.83548	0.00708407
DAXX	0.338191	6.80455	2.80338	0.00770077
CKAP4	0.448114	8.07925	2.79754	0.00781829
NR1H4	-0.306991	10.2469	-2.79573	0.00785495
CDK4	0.309783	6.45655	2.79284	0.0079139
UQCRH	-0.245587	9.34457	-2.79094	0.00795298
CXCL2	-0.991916	10.7031	-2.79055	0.00796095
SERPINF1	-0.340978	12.8141	-2.7714	0.00836446
LYN	0.359654	7.19653	2.75272	0.00877611
HSP90AB1	0.346609	11.1649	2.75011	0.00883525
FAS	0.425307	7.21709	2.74852	0.00887129
ITCH	-0.326193	9.83217	-2.73347	0.00922018
LAMC1	0.400777	7.90612	2.71767	0.00959999
CFHR5	-0.66456	9.85006	-2.71703	0.00961563
RELN	-0.409974	8.3601	-2.71446	0.00967891
KLRK1	0.519309	6.19467	2.71209	0.00973742
TPSAB1/B2	1.4284	6.88591	2.69714	0.010115
ATG101	-0.299962	7.29055	-2.68331	0.0104764
FN1	0.344632	12.9724	2.66502	0.0109724
TNFSF10	-0.460364	10.1385	-2.66134	0.0110747
PDHA1	-0.2537	8.82535	-2.64806	0.0114516
CYP2J2	-0.372079	10.3145	-2.64788	0.0114567
NCK2	0.607646	6.50383	2.64183	0.0116322
MMUT	-0.335986	10.3949	-2.64085	0.0116611
YWHAB	0.235288	9.0364	2.6313	0.011944
CYP2E1	-0.755099	14.0975	-2.63007	0.0119808
NDUFC1	-0.250338	10.3318	-2.61693	0.0123815
FLT1	0.397632	6.70405	2.61632	0.0124004
ITGA4	0.633656	6.22947	2.60855	0.0126435
CREB1	0.338881	6.89255	2.60819	0.0126547
TGFBR1	0.266832	7.41531	2.59828	0.0129713
EGFR	-0.370777	9.53186	-2.5914	0.0131955
TLR1	0.39594	7.47164	2.5649	0.0140919
PDE3B	-0.376772	8.31454	-2.56153	0.0142099
PPARA	-0.430714	9.26096	-2.54336	0.0148613
IGF1	-0.831267	8.68966	-2.52837	0.0154193
APLP2	-0.264322	10.0223	-2.52678	0.0154797
BRPF3	-0.336717	6.79918	-2.52384	0.0155917
SIRT1	-0.302303	7.99348	-2.5232	0.0156161
ANAPC7	0.298901	6.27623	2.4806	0.0173268
TGFBR2	0.351079	8.74108	2.47388	0.017612
HLA-DPA1	0.66269	9.0074	2.46502	0.0179941
PTPRC	0.466569	6.54423	2.46047	0.0181932
CYP7A1	1.31817	8.37706	2.45804	0.0183003
CD68	-0.387754	8.39322	-2.44652	0.0188166
PRKAG1	0.245081	6.38543	2.40229	0.0209225
HIKESHI	0.35338	7.21304	2.39082	0.0215025
PRDX1	-0.268621	12.253	-2.38473	0.0218164
CTNNB1	0.193462	10.3166	2.38462	0.0218221
SRC	0.43799	6.26426	2.38324	0.0218936
CD44	0.601319	7.79571	2.37749	0.0221946
CSNK2A1	-0.241959	7.49457	-2.37047	0.0225669
ADAM17	0.278309	6.89753	2.37018	0.0225828
PTGER4	0.627282	5.81915	2.36331	0.0229531
GSK3B	-0.199344	7.56354	-2.33474	0.0245516
ACAA2	-0.397137	11.2426	-2.31824	0.0255204
ADA2	0.450295	6.78477	2.31706	0.0255907
WAS	0.356151	6.33827	2.31182	0.0259059
FLI1	0.378102	6.59178	2.30752	0.0261676
CFHR4	-0.637021	10.8504	-2.30258	0.0264705
TBL1XR1	0.259215	8.45489	2.2931	0.0270617
GNG2	0.41303	6.32917	2.28595	0.0275147
C3	0.369642	13.8847	2.27426	0.0282704
CYP4A11/22	-0.442534	12.23	-2.24688	0.0301139
SYK	0.439702	5.92751	2.23696	0.0308082
CYP1A1	-1.1171	6.78614	-2.23678	0.030821
MBTPS2	-0.21893	7.69518	-2.22789	0.0314551
VAMP8	-0.229077	8.1026	-2.21641	0.032291
KLKB1	-0.351141	10.722	-2.21345	0.0325098
CTSD	-0.33728	12.5234	-2.2043	0.0331941
DYNLL1	0.346797	10.382	2.1905	0.0342506
AP1S1	-0.202735	8.34775	-2.17802	0.0352313
NCSTN	0.176158	8.29018	2.16737	0.0360884
CSNK2B	0.188556	9.41429	2.16208	0.0365206
SREBF1	-0.773148	10.1125	-2.16108	0.0366025
MET	-0.330452	8.73201	-2.15282	0.0372883
NCF4	0.458382	6.09252	2.14511	0.0379386
TCF7L2	-0.250196	8.6287	-2.1434	0.038084
ARHGEF6	0.372603	6.84549	2.12574	0.0396163
NR1H2	-0.307246	6.86058	-2.11607	0.0404779
MAML3	-0.271473	7.05371	-2.10034	0.0419149
APOB	-0.216412	14.2125	-2.08227	0.0436214
FGG	0.529127	15.1333	2.07662	0.0441664
BANF1	0.207816	8.91869	2.0717	0.044647
ANAPC1	0.250429	6.89688	2.06997	0.0448167
NUMB	-0.153962	9.09806	-2.061	0.0457061
NDUFA1	-0.161648	10.7697	-2.03918	0.047936
KANSL1	0.199297	6.85105	2.03748	0.048114
RAC2	-0.457886	9.2488	-2.03383	0.0484965
ILK	0.272533	8.10281	2.02854	0.0490571
PLTP	0.311149	8.52945	2.01424	0.0505998
NCKAP1L	0.374903	7.34567	1.99624	0.0526018
FASN	-1.02004	10.5847	-1.99027	0.0532803
OCLN	0.293718	8.06402	1.98664	0.0536973
CSNK1E	0.311102	8.05379	1.97584	0.0549528
PRKAG2	-0.300346	8.39121	-1.96604	0.056114
IL27	-0.551478	6.88222	-1.94348	0.0588679
APCS	-0.405259	13.3066	-1.94137	0.0591324
TNFSF14	0.842291	7.50435	1.93907	0.0594206
GAB1	0.242752	7.02888	1.92959	0.0606217
LAG3	-0.324758	6.37251	-1.92729	0.0609164
RAP1B	0.153556	9.69942	1.91759	0.062172
TLN1	0.253003	9.92719	1.91666	0.0622932
PPARGC1A	-0.352863	8.22803	-1.91656	0.0623064
GBP5	0.477667	6.50433	1.91354	0.0627027
FGB	0.45966	15.3212	1.89865	0.0646887
ERN1	-0.223859	8.14235	-1.89518	0.0651593
IL1R1	0.270402	7.42661	1.89004	0.0658612
CEBPA	-0.31481	10.7912	-1.8743	0.0680516
ELOVL6	-0.800896	8.52864	-1.87026	0.0686238
CD14	-0.314211	10.7535	-1.85812	0.0703681
CD84	0.359123	6.22189	1.85799	0.0703868
CPN1	-0.39717	8.15774	-1.84766	0.0718997
ADAM9	0.308113	6.76977	1.84065	0.0729433
GOT2	-0.359921	10.4207	-1.83045	0.0744833
HMOX1	-0.420596	8.90635	-1.82254	0.075697
ALDH3A2	-0.206486	11.2429	-1.814	0.0770262
IL2RB	-0.359659	6.68996	-1.81303	0.0771791
GNPTAB	0.24559	6.56162	1.7988	0.0794408
NPHP4	0.471599	5.82953	1.79638	0.0798305
PTPN11	-0.169014	9.17053	-1.79491	0.080069
MYLK	-0.258284	10.1047	-1.78266	0.0820739
SMARCC2	0.197291	8.45315	1.75975	0.0859371
CHUK	-0.219367	7.83604	-1.74525	0.0884595
ZFYVE16	0.2136	7.88552	1.74342	0.088782
IRF3	-0.230547	6.5845	-1.74116	0.0891819
NCEH1	0.341198	6.25619	1.74115	0.0891828
SPOPL	0.169088	7.80871	1.73986	0.0894122
LAMTOR4	-0.144813	8.9918	-1.70912	0.0950161
SUGT1	0.172919	7.93998	1.70531	0.0957295
TBC1D4	0.198597	7.55079	1.70477	0.0958318
HLA-A	0.340155	9.91965	1.69798	0.0971159
C4BPA	-0.221592	11.7015	-1.67797	0.100988
MAP2K1	-0.379541	8.27513	-1.67469	0.101635
TLR2	0.287165	6.07153	1.66437	0.103691
NF1	0.142675	8.14012	1.63602	0.109517
CTNND1	0.151013	10.2713	1.63292	0.11017
PELI1	0.233982	6.97071	1.62541	0.111766
NPC1	-0.188047	7.36598	-1.61114	0.114849
CALM1	-0.177999	8.48077	-1.60457	0.116292
TPR	0.177214	7.44552	1.60374	0.116475
SERPING1	-0.210843	13.8441	-1.60196	0.116869
DAPK1	-0.212682	9.12074	-1.5995	0.117415
TRAF2	0.255165	6.57066	1.57885	0.122081
IFI35	0.380172	6.2327	1.56792	0.124613
KLRB1	0.393297	6.44837	1.53188	0.133259
MARCO	-0.35824	6.78974	-1.51366	0.137811
APOC2	-0.359364	10.7342	-1.5114	0.138382
IL33	-0.195266	7.33862	-1.48969	0.143985
CYBB	0.323472	7.6383	1.47274	0.148483
KDM5D	0.242645	6.80302	1.46723	0.14997
ITGA1	0.120801	9.88005	1.45703	0.15275
PCK1	-0.608811	11.2558	-1.45122	0.154355
NDUFS3	-0.125269	9.57099	-1.44858	0.155086
GPX3	0.269655	11.3034	1.44547	0.155954
ATG2B	-0.158765	7.97605	-1.44039	0.157376
HSP90AA1	0.300515	10.589	1.40402	0.16787
CYCS	0.236252	6.12273	1.36409	0.180007
FLT4	-0.180931	6.8947	-1.3591	0.18157
APOA2	-0.192127	16.0408	-1.35712	0.182193
CPB2	-0.153582	11.8273	-1.35543	0.182726
CXCL16	-0.188693	7.27801	-1.34462	0.186166
C8B	-0.243948	11.7224	-1.34297	0.186696
MYD88	-0.222118	9.23297	-1.33947	0.187821
P4HB	-0.190132	11.972	-1.32117	0.193797
SKP1	0.0772049	11.1642	1.31948	0.194356
FCER1G	-0.289378	7.91027	-1.31912	0.194476
CXCL12	0.299229	8.40556	1.31847	0.194689
LIPC	-0.287207	10.3707	-1.31152	0.197003
CFLAR	0.13138	8.9166	1.30627	0.198768
EEF2K	0.146811	7.18594	1.30342	0.199728
UBA52	-0.113729	11.5897	-1.29031	0.204198
ADH6	-0.229783	11.2755	-1.28914	0.204601
VEGFB	-0.220273	7.38699	-1.28071	0.207518
FGD2	0.233734	7.33473	1.27826	0.208372
THBS3	0.154726	7.0091	1.27446	0.209703
HTRA2	-0.203791	5.99922	-1.26683	0.212392
F8	0.147664	6.43115	1.26673	0.212425
ROCK2	0.111908	8.30201	1.25782	0.215599
TXNDC5	0.181865	10.3195	1.25351	0.217145
TRRAP	-0.117258	8.77535	-1.23669	0.223265
GBP4	0.227557	7.88121	1.23589	0.223558
IL10RA	0.211848	6.73835	1.23279	0.224701
SIL1	0.159745	8.93306	1.22521	0.227513
PRKACA	-0.108117	9.88484	-1.20943	0.23345
NID1	0.194602	9.6274	1.20521	0.235055
CPT1A	0.320363	8.1053	1.19404	0.239351
ABCA1	-0.145487	9.91223	-1.19	0.240914
MAML1	0.115531	7.99429	1.18992	0.240946
PLCB2	0.240552	6.30506	1.18983	0.240981
PTK2	-0.105871	8.39682	-1.17952	0.245014
HSBP1	-0.139604	8.16813	-1.17574	0.246507
YWHAE	0.121796	10.0667	1.17536	0.246655
BCAP31	0.105261	8.48869	1.16771	0.249692
ICAM1	0.25445	7.68625	1.16214	0.251921
RELA	-0.139712	7.6261	-1.15626	0.254291
PTPN6	0.116438	7.50878	1.15358	0.255377
CR1	-0.24562	6.85524	-1.14891	0.257273
LIPA	0.248094	9.11528	1.14866	0.257376
HLA-F	0.294497	7.55477	1.14357	0.259458
HLA-DQA1	-1.64619	6.99339	-1.13444	0.263224
SCD	-0.699957	12.2947	-1.13261	0.26398
KAT6A	0.10747	8.46976	1.12119	0.268755
CUL3	-0.112593	7.94086	-1.11958	0.26943
RNF111	-0.0954837	8.34261	-1.10908	0.27388
SNAI2	1.13822	5.93361	1.10008	0.277738
FCGR3A/B	0.259286	8.08176	1.09862	0.278364
CSNK1G3	0.119451	7.33613	1.09164	0.281388
KRAS	0.16942	5.96272	1.08983	0.282176
CUL1	0.0944433	8.39646	1.07174	0.290128
RAC1	0.0660893	10.5546	1.0706	0.290635
NOTCH1	0.150223	6.92235	1.05747	0.296512
CRK	-0.0979428	7.73396	-1.05279	0.298626
PLIN4	-0.235657	8.62184	-1.05019	0.299803
PANX1	-0.11737	7.42943	-1.04951	0.300114
BST2	-0.317327	10.7855	-1.04265	0.303243
RPS27A	0.0862883	13.2445	1.03791	0.305414
CYFIP1	0.0717017	8.529	1.02645	0.31072
HLA-E	-0.163149	10.4479	-1.02205	0.31277
CYP2C8	-0.230492	13.3632	-1.01979	0.313831
KMT2D	0.0887337	7.6446	1.01463	0.316251
PPP2CA	0.0882336	8.92533	1.00059	0.322915
FLNB	-0.105242	9.15868	-0.981226	0.332256
KDM2A	-0.0799822	8.74201	-0.977803	0.333926
CFH	0.149617	13.7386	0.977612	0.33402
ARHGEF2	0.20749	6.83161	0.97752	0.334065
ATF4	-0.129979	11.0902	-0.97189	0.336824
E2F4	0.0876399	6.99496	0.965303	0.340072
APC	0.895034	5.71321	0.961131	0.34214
TXN	0.1269	10.9107	0.958365	0.343516
SEH1L	0.0981149	7.98592	0.944823	0.350303
DEPDC5	-0.119225	7.84178	-0.943316	0.351064
PREX1	0.164058	6.18214	0.942974	0.351237
NOTCH4	-0.127298	7.00334	-0.939008	0.353245
PLG	-0.134186	13.182	-0.938068	0.353722
CASP6	-0.0907492	7.73968	-0.936492	0.354523
CCR1	-0.171558	6.28373	-0.93542	0.355068
NCOR2	0.0902677	9.2	0.9332	0.356199
BCL2L1	-0.141059	8.61725	-0.924593	0.360607
ITGA5	-0.127711	8.58143	-0.922777	0.361541
PC	-0.158465	10.2874	-0.92005	0.362947
TXN2	-0.0956779	9.51136	-0.919956	0.362996
VCAM1	0.192342	7.90203	0.912441	0.366889
PRKAA1	-0.0985615	8.86139	-0.892101	0.377563
IFI27	-0.217822	9.02621	-0.886139	0.380729
DERL1	-0.124203	8.0386	-0.882133	0.382866
FGA	0.21017	16.6355	0.878608	0.384752
NOS3	-0.149933	6.0294	-0.877289	0.385459
SMAD3	-0.123609	8.5336	-0.874606	0.386901
VEGFA	-0.136811	9.49348	-0.871974	0.388318
F5	0.0960792	10.0522	0.864705	0.392249
C5	0.145066	11.2458	0.863979	0.392644
PSEN2	0.107246	6.28656	0.861056	0.394232
COX6A1	-0.093414	11.6021	-0.859425	0.395121
CD209	-0.251453	6.36174	-0.840875	0.405313
MASP1	-0.0695325	10.5915	-0.840646	0.405439
PIK3R5	0.147782	5.95236	0.831846	0.410332
LRP1	0.095633	10.5661	0.829426	0.411683
SEC61B	0.127093	10.8788	0.821978	0.415861
ELN	0.293483	7.25711	0.817853	0.418185
ANAPC10	0.135157	5.95199	0.809533	0.422898
RBX1	-0.0575374	9.14676	-0.806775	0.424468
YWHAQ	-0.0888561	9.30603	-0.805135	0.425403
TLR4	-0.0900209	7.50231	-0.802377	0.426977
F11R	-0.0863215	9.47021	-0.79735	0.429858
EGR1	0.291101	5.96228	0.793645	0.431987
SOS1	-0.0812909	8.25153	-0.792235	0.4328
ARRB1	-0.122605	8.15925	-0.779257	0.440319
ATP6V1F	-0.0806912	8.83075	-0.776607	0.441864
NOTCH2	0.0770857	9.10371	0.760573	0.451279
CASP3	-0.0789408	7.70588	-0.760371	0.451399
TRADD	-0.100916	6.12461	-0.759754	0.451763
C1S	-0.0816607	12.9957	-0.759682	0.451806
EP300	-0.0761293	8.33632	-0.758604	0.452444
SMAD6	0.137395	6.01218	0.757888	0.452867
SMAD2	0.0751309	8.87073	0.756266	0.453828
ANGPTL4	-0.300651	8.1092	-0.748906	0.458204
CHI3L1	0.631616	7.25547	0.741467	0.462651
JMJD4	-0.10151	6.67107	-0.739727	0.463695
PRLR	-0.139034	6.55882	-0.73693	0.465376
HDAC4	0.103476	6.32549	0.73341	0.467496
MTOR	-0.0582605	8.18441	-0.723926	0.473236
SPOP	-0.0623572	7.48131	-0.719669	0.475826
LGMN	0.102924	9.4719	0.69785	0.489224
NDUFB5	0.0608097	9.6049	0.678343	0.501378
ACSL4	0.37078	6.55085	0.676621	0.502459
BRAF	-0.0954562	7.42199	-0.675804	0.502973
ISG15	0.313777	7.49689	0.668045	0.507861
JAK1	-0.0643404	8.0629	-0.667796	0.508019
MFAP3	-0.0720098	5.93746	-0.662883	0.511128
NDUFS5	-0.0601925	10.2774	-0.654166	0.51667
XAF1	-0.2225	8.21557	-0.643005	0.523813
COX6B1	-0.0516239	10.8092	-0.628949	0.532883
CCL4	0.145664	6.24281	0.621084	0.537994
SUFU	0.0844386	7.268	0.61733	0.540442
SSR4	-0.0605154	10.1083	-0.606512	0.547531
PTK2B	0.0661883	7.77156	0.603145	0.549746
ERO1A	0.0499431	9.20388	0.599635	0.552061
DUSP7	-0.0739067	6.92784	-0.594174	0.555671
PROS1	-0.057598	11.2428	-0.581172	0.564317
PARP1	0.0513388	7.76474	0.579557	0.565396
NID2	-0.144199	7.13497	-0.579372	0.565519
NRP2	-0.0978594	7.55006	-0.577463	0.566796
MAPK8	-0.0578636	7.77865	-0.577218	0.566959
EP400	-0.102333	6.61983	-0.575438	0.568151
PRKDC	-0.0483128	8.28268	-0.570864	0.571218
AXL	-0.0890774	6.34113	-0.567104	0.573746
CRP	0.577259	8.71421	0.558955	0.579244
MS4A4A	-0.0832775	7.48828	-0.557544	0.580198
PRF1	0.0894545	6.30921	0.554024	0.582582
CSF3R	-0.0970325	6.71211	-0.553149	0.583176
SAA1	-0.502067	11.5315	-0.550193	0.585183
PRKACB	0.075311	6.07692	0.547401	0.587081
CREB3	-0.0686947	6.40115	-0.544485	0.589067
CTSL	0.086663	9.50115	0.52817	0.600238
UBE4B	-0.0451876	8.21257	-0.523104	0.603728
DDIT3	-0.0852517	7.61402	-0.51649	0.608297
TEK	0.067868	6.24006	0.507893	0.61426
IFI6	0.239636	7.27069	0.497861	0.621251
FST	-0.130172	8.24974	-0.480145	0.633685
LEPR	-0.153642	10.2208	-0.47912	0.634408
C8A	0.0821333	11.599	0.476411	0.63632
TCF7L1	-0.0783263	6.23647	-0.476353	0.63636
COL5A3	0.237909	7.4836	0.4592	0.648524
UQCRFS1	-0.0574826	9.07075	-0.456283	0.650603
CD4	0.0876494	8.12993	0.451323	0.654144
AMOTL2	0.0907106	6.45006	0.447869	0.656614
KDR	0.0649871	8.13204	0.44528	0.658468
CTSB	-0.0561909	11.9936	-0.437791	0.663844
GPR65	0.0855036	6.34662	0.421053	0.675923
STAT5B	-0.0458888	7.33045	-0.4107	0.683438
HLA-B	0.100629	10.5422	0.389387	0.699012
SERPINE1	0.254078	7.40225	0.387897	0.700106
PSMB1	-0.0662124	8.00128	-0.38662	0.701044
MAPK9	0.0431557	7.62384	0.376531	0.708471
C9	-0.116025	12.3315	-0.376138	0.708761
P2RY13	0.0985016	5.84883	0.375585	0.709168
GPX2	0.242101	9.15766	0.366134	0.716154
NKG7	-0.0618896	6.5812	-0.358138	0.722084
DIAPH1	-0.0318725	9.36391	-0.356888	0.723012
FRS2	-0.0306524	7.71204	-0.347783	0.729789
HADHA	-0.0415135	10.6859	-0.338457	0.736752
LATS2	-0.0546703	7.46544	-0.326883	0.745425
SEC24C	0.0428437	8.87896	0.321277	0.749638
IL18R1	0.0418979	6.02611	0.317672	0.752352
RAPGEF1	-0.0322393	8.16189	-0.304427	0.762348
SLC25A13	-0.0417159	9.66697	-0.30343	0.763102
PRKCA	-0.0298671	7.61015	-0.297359	0.767699
ERC1	-0.0284112	7.77439	-0.294358	0.769975
CBL	0.0528013	6.52797	0.286715	0.77578
HCFC1	-0.0281695	7.87625	-0.271475	0.787393
PSENEN	-0.0286752	7.82584	-0.270754	0.787943
ATP6V1E1	0.0314286	8.87491	0.270415	0.788202
STAT5A	0.0462302	6.08481	0.261822	0.794774
AMOTL1	-0.0460583	7.7396	-0.259037	0.796907
ATF7IP	-0.0238526	8.43602	-0.257104	0.798389
CYP2C9	0.039194	11.3981	0.254935	0.800052
YWHAG	-0.0304478	9.55145	-0.244405	0.808141
AP1G1	-0.0222399	8.38317	-0.24394	0.808498
APOH	0.0330486	15.1887	0.228358	0.820507
SP3	0.0264793	9.42618	0.220853	0.826307
SDC3	-0.0359644	8.61489	-0.217345	0.829021
CD36	-0.0307133	8.78624	-0.21471	0.831061
PSMB7	-0.0179457	9.58537	-0.213854	0.831725
HCK	-0.0358173	7.19428	-0.202414	0.840598
LATS1	0.0181006	7.83948	0.189743	0.85045
APP	-0.0157236	11.4056	-0.1871	0.852508
ADPGK	0.0217204	7.85762	0.186261	0.853162
IRS1	-0.0346079	7.27407	-0.183153	0.855584
EPAS1	-0.0277006	9.56442	-0.180817	0.857405
KNG1	0.0205006	13.5855	0.17844	0.859259
DERL2	0.0234213	7.41358	0.176954	0.860419
PIK3CB	-0.0244815	6.27862	-0.165877	0.869071
CFHR1	0.166529	13.2126	0.162298	0.871871
PIK3C3	-0.0183856	7.23019	-0.16163	0.872394
IKBKB	-0.0167734	7.23482	-0.148549	0.88264
TRAF6	0.0157724	6.95567	0.145744	0.88484
NEDD8	0.00978097	8.92482	0.144497	0.885819
SP1	0.0192132	7.25341	0.140693	0.888804
CREBBP	-0.0113889	8.92358	-0.123412	0.902386
CDH2	0.0111307	9.2475	0.105236	0.916704
PTPA	0.00920807	7.87892	0.092219	0.926975
LILRB2	0.0170473	6.61721	0.0819861	0.935058
STAT3	-0.0157185	10.1555	-0.0794061	0.937097
CDH5	-0.00737388	7.2696	-0.0682062	0.945954
CFI	-0.00826861	11.9411	-0.0672959	0.946674
PARP4	-0.00547186	9.10123	-0.0639709	0.949305
SMURF1	0.00704168	7.25655	0.0493014	0.960919
SKI	-0.00444781	8.75322	-0.0375949	0.970194
MECP2	-0.00289697	7.48636	-0.0239537	0.981006
OAS1	-0.00751195	8.4322	-0.0217706	0.982737
IL6ST	-0.00134217	10.6444	-0.0131166	0.989599
LDLRAP1	-0.00118299	7.58793	-0.0085851	0.993192
PSMB8	0.000648076	8.76853	0.00373379	0.997039

## Sheet: Table S4b
Advanced vs control - significantly upregulated
Gene	logFC	AveExpr	t	P.Value
THBS2	2.93345	6.53348	7.43684	4.09607e-09
CFTR	3.23492	6.85792	7.21955	8.24719e-09
COL1A2	2.25703	6.24474	6.85131	2.71959e-08
ITGB1	0.709049	10.8357	6.57553	6.67726e-08
TIMP1	1.6591	9.22659	6.47768	9.18992e-08
COL3A1	1.76992	10.2166	6.43442	1.05845e-07
LGALS3	2.03299	7.23724	6.3328	1.47532e-07
COL5A1	1.927	8.06226	6.02242	4.07107e-07
COL6A3	1.56584	7.86239	5.74228	1.01706e-06
COL14A1	2.18924	7.48926	5.74059	1.0227e-06
SPP1	2.37006	6.70766	5.58088	1.72196e-06
PECAM1	0.870718	8.14037	5.41972	2.90944e-06
FGL2	0.91629	7.99849	5.41611	2.94379e-06
MMP2	1.75963	6.27312	5.40145	3.0874e-06
PDGFRB	1.79894	7.38624	5.38356	3.27212e-06
COL1A1	2.29669	7.73607	5.33409	3.84197e-06
VIM	1.63334	9.98393	5.31346	4.10785e-06
THBS1	1.40319	7.87538	5.17476	6.4355e-06
BAX	0.659692	7.60098	5.12881	7.46489e-06
IFNGR1	0.586363	9.01288	5.11012	7.92862e-06
S100A4	1.24248	7.18214	5.0968	8.27667e-06
MAP3K1	0.749627	7.28618	5.05859	9.36058e-06
CTBP2	0.847081	6.47937	5.0537	9.50923e-06
CSNK1A1	0.732404	8.87934	5.04811	9.68172e-06
COL4A2	1.38812	7.49641	4.92848	1.42173e-05
COL4A1	1.32366	8.44436	4.88242	1.64762e-05
WWC1	1.11712	6.90192	4.85094	1.82206e-05
OGT	0.57004	8.6027	4.80764	2.09217e-05
GNB4	0.750586	6.31738	4.76977	2.36046e-05
CASP8	0.577454	7.58676	4.75343	2.48642e-05
CCL19	2.9785	8.31637	4.64921	3.4611e-05
CXCR4	1.3067	6.21392	4.52276	5.15788e-05
ACTR1A	0.421901	7.97556	4.48	5.89916e-05
RELB	0.901619	5.94004	4.43992	6.68826e-05
HIF1A	0.624788	8.19352	4.39457	7.70645e-05
DOCK1	0.555371	7.80652	4.38185	8.01848e-05
CCN2	1.20667	6.47919	4.37718	8.13596e-05
ITGA9	0.692429	7.78056	4.28943	0.000106867
PLPP4	1.21749	6.18384	4.19076	0.00014493
DOCK2	0.780072	6.81949	4.1437	0.000167471
SSR2	0.505325	8.74565	4.13478	0.000172112
BCL2	1.15495	6.40861	4.1195	0.000180356
HLA-DRA	1.03508	9.85152	4.09079	0.000196896
ACTA2	1.54354	7.85805	4.06453	0.000213317
JAG1	1.39432	6.73914	4.05616	0.000218825
CASP4	0.547344	7.7142	4.04854	0.000223961
PKHD1	1.30499	8.02862	3.96131	0.000291755
JAK2	0.538977	6.47329	3.95998	0.000292925
SERPINH1	0.661989	8.46593	3.9546	0.000297724
PTPN12	0.6341	7.45758	3.93353	0.000317255
IQGAP1	0.759812	7.71992	3.88809	0.000363696
CCL2	1.18646	6.55471	3.79005	0.000487414
PTPN1	0.42949	6.98113	3.73066	0.000581197
ACVRL1	0.672365	6.35812	3.72547	0.000590179
MAML2	0.98629	6.20508	3.66911	0.000696684
TIMP2	0.828263	9.45871	3.64135	0.000755745
DDR2	0.721882	6.44451	3.63286	0.000774738
PLCG1	0.560443	7.23247	3.57912	0.000906115
CD3E	0.838176	5.91677	3.57472	0.000917772
TGFB1	0.792031	7.92804	3.49988	0.00113954
STK4	0.459308	6.87044	3.47103	0.00123805
HLA-G	0.730169	7.03097	3.4641	0.00126292
STAT1	0.959927	9.54866	3.4578	0.0012859
TGFB1I1	0.939633	6.43489	3.41918	0.00143595
UBE2N	0.447843	6.41473	3.39514	0.00153763
CIITA	0.872801	6.10758	3.35431	0.00172628
TJP1	0.399445	8.52235	3.3303	0.0018473
HSPG2	0.630594	9.55585	3.29763	0.00202497
VAV1	0.567232	5.89638	3.27402	0.00216343
MAPK1	0.329273	7.99583	3.24713	0.00233198
FABP5	0.977904	6.573	3.19677	0.00268182
PIK3CA	0.299798	7.3088	3.1742	0.00285429
XIAP	0.416415	8.02757	3.1469	0.00307687
CDKN1A	0.955555	7.72332	3.14079	0.00312885
INPP5D	0.55961	6.03517	3.11428	0.00336437
UBE2D2	0.454536	7.25073	3.06208	0.00387776
CXCL10	1.32798	5.8192	3.03757	0.00414349
CSNK1D	0.272332	8.1037	3.00999	0.00446291
PTCH1	0.632233	5.99768	2.98054	0.00482953
AKR1B10	2.56881	6.70013	2.97615	0.00488653
KDM3B	0.268403	7.68663	2.95253	0.00520423
CHMP4B	0.306882	7.45129	2.94138	0.00536077
COX7B	0.446252	10.133	2.93747	0.00541678
PLCG2	0.559323	7.33954	2.90924	0.0058372
PSMD13	0.332596	7.96159	2.84474	0.00691495
DAXX	0.338191	6.80455	2.80338	0.00770077
CKAP4	0.448114	8.07925	2.79754	0.00781829
CDK4	0.309783	6.45655	2.79284	0.0079139
LYN	0.359654	7.19653	2.75272	0.00877611
HSP90AB1	0.346609	11.1649	2.75011	0.00883525
FAS	0.425307	7.21709	2.74852	0.00887129
LAMC1	0.400777	7.90612	2.71767	0.00959999
KLRK1	0.519309	6.19467	2.71209	0.00973742

## Sheet: Table S4c
Advanced vs control - significantly downregulated
Gene	logFC	AveExpr	t	P.Value
MLXIPL	-1.00393	11.5948	-8.46974	1.55716e-10
SLC25A10	-1.13104	8.98962	-6.77645	3.46944e-08
HSD11B1	-1.0286	11.2748	-6.20318	2.25399e-07
NR1H3	-0.81203	8.38014	-6.19998	2.2777e-07
RORA	-1.10095	8.90967	-6.1913	2.34326e-07
FURIN	-0.837708	10.8672	-5.77838	9.03947e-07
CYP27A1	-0.768419	11.0703	-5.55882	1.85024e-06
PRDX6	-0.792132	11.0014	-5.55013	1.90338e-06
APOC3	-1.08608	15.4201	-5.54121	1.95948e-06
TM6SF2	-1.43645	9.28554	-5.40856	3.01686e-06
LAMTOR2	-0.473144	9.2791	-5.38649	3.24107e-06
AKT1	-0.66681	9.27572	-5.36283	3.49991e-06
ERP29	-0.557571	11.1999	-5.32141	4.00324e-06
PGM1	-0.695691	10.7712	-5.19516	6.025e-06
AP2S1	-0.680061	9.30946	-5.19106	6.10528e-06
PIK3R4	-0.636333	8.1295	-5.1698	6.5396e-06
FZD5	-0.714517	9.32666	-5.06571	9.14864e-06
FNIP2	-1.18876	9.08791	-5.03106	1.02279e-05
PRKAB2	-0.773248	10.5397	-4.9548	1.30668e-05
ADH4	-0.975829	13.9368	-4.9547	1.30709e-05
RPS6KB2	-0.485981	7.38283	-4.94233	1.36001e-05
SMAD4	-0.432309	9.37815	-4.89246	1.59557e-05
COX7C	-0.371106	10.4636	-4.87284	1.69891e-05
ACSM3	-0.93924	9.73364	-4.75767	2.45313e-05
MTMR4	-0.780069	10.0483	-4.75641	2.46301e-05
HMGCS2	-0.886924	13.2294	-4.65187	3.43212e-05
TJP2	-0.622115	7.55122	-4.56634	4.4967e-05
ITPR2	-0.533705	10.9469	-4.49967	5.54601e-05
CCS	-0.666685	9.90382	-4.45829	6.31462e-05
ACACB	-0.719525	10.1083	-4.45632	6.35369e-05
EHMT1	-0.545364	8.89199	-4.41016	7.34052e-05
CAT	-0.687372	12.8543	-4.3684	8.36168e-05
IL1RAP	-0.794601	8.54505	-4.31706	9.80891e-05
ALDH7A1	-0.963089	7.75469	-4.13362	0.000172724
ADH1B	-0.832911	15.6372	-4.09716	0.000193106
PHLPP1	-0.53045	8.74563	-3.97493	0.00027999
NDUFB8	-0.363388	10.1511	-3.95867	0.00029409
RAC3	-0.945428	6.74071	-3.92667	0.000323875
LPA	-1.3993	9.24845	-3.89253	0.000358888
SORBS1	-0.533887	9.21129	-3.88021	0.000372393
NDUFB6	-0.375553	9.50235	-3.82713	0.000436461
SOD1	-0.458154	7.46932	-3.76454	0.000525745
CD163	-0.55557	8.82789	-3.73677	0.00057079
ACACA	-0.744864	6.53024	-3.73019	0.000582002
ALAD	-0.701321	9.03061	-3.72407	0.000592624
CYP2C19	-1.87409	9.63523	-3.72349	0.000593644
ARHGAP35	-0.353835	9.44778	-3.71901	0.000601537
ABCB11	-0.601994	8.74068	-3.7005	0.000635268
SKP2	-0.489647	8.19836	-3.61255	0.000822096
PNPLA3	-0.733223	9.34995	-3.58561	0.000889178
CRKL	-0.281556	8.60944	-3.56093	0.000955242
MAF	-0.45326	8.99809	-3.51865	0.00107953
APOA1	-0.499325	16.509	-3.497	0.00114902
ACOX2	-0.641626	8.76915	-3.49323	0.00116155
HADH	-0.630807	10.5638	-3.46017	0.0012772
CAPN5	-0.573642	8.76169	-3.42764	0.0014017
SLC2A2	-0.526123	12.4337	-3.40334	0.00150218
PCCB	-0.449635	10.4628	-3.40235	0.00150644
SLC37A4	-0.491257	9.13384	-3.3901	0.00155981
ALDH9A1	-0.378932	10.2397	-3.37576	0.00162457
PPARG	-0.356395	8.22538	-3.36065	0.00169559
PRAP1	-0.745164	12.1412	-3.34693	0.00176261
LIPG	-0.785961	8.30271	-3.33549	0.00182044
LRP6	-0.489794	8.77033	-3.29078	0.00206423
NCOA2	-0.274764	8.40672	-3.22162	0.00250342
RAPGEF2	-0.317714	7.1738	-3.20789	0.00260059
PDE2A	-0.507011	8.08532	-3.19042	0.00272929
ADIPOR1	-0.431072	6.75376	-3.11283	0.00337772
RNF152	-0.830428	8.43649	-3.10416	0.00345854
CYP1A2	-1.3135	11.7374	-3.09918	0.00350586
EPHX2	-0.507326	9.6899	-3.04921	0.00401515
HSD17B4	-0.385349	10.8139	-3.03833	0.00413495
PPM1A	-0.356769	9.42951	-2.99224	0.00468054
ADH1C	-0.857391	12.9213	-2.98563	0.0047642
INSR	-0.288369	10.4335	-2.98463	0.00477689
C6	-0.48072	11.9832	-2.98164	0.0048153
CYP8B1	-0.437575	11.4945	-2.97049	0.00496088
ALDOB	-0.528617	14.7744	-2.92757	0.00556087
ATOX1	-0.261553	9.55696	-2.90084	0.00596812
FBP1	-0.49768	12.1774	-2.89027	0.0061367
PHYKPL	-0.362561	7.18643	-2.8892	0.00615396
GRB10	-0.337914	9.22498	-2.88909	0.00615586
MEF2A	-0.26057	9.15965	-2.85846	0.00667124
MAP1LC3A	-0.48548	9.02746	-2.85791	0.0066809
XBP1	-0.397319	11.3819	-2.83709	0.00705454
ARG1	-0.43183	12.7917	-2.83604	0.00707379
CETP	-0.741471	7.93299	-2.83548	0.00708407
NR1H4	-0.306991	10.2469	-2.79573	0.00785495
UQCRH	-0.245587	9.34457	-2.79094	0.00795298
CXCL2	-0.991916	10.7031	-2.79055	0.00796095
SERPINF1	-0.340978	12.8141	-2.7714	0.00836446
ITCH	-0.326193	9.83217	-2.73347	0.00922018
CFHR5	-0.66456	9.85006	-2.71703	0.00961563
RELN	-0.409974	8.3601	-2.71446	0.00967891

## Sheet: Table S5a
Advanced vs mild/moderate - all differentially expressed genes
Gene	logFC	AveExpr	t	P.Value
CFTR	2.37215	6.85792	8.44679	1.6725e-10
THBS2	1.98305	6.53348	8.02135	6.35697e-10
COL1A2	1.64559	6.24474	7.97006	7.47644e-10
COL4A2	1.3748	7.49641	7.78803	1.33236e-09
COL4A1	1.31924	8.44436	7.764	1.43829e-09
TIMP1	1.1673	9.22659	7.27164	6.9712e-09
COL3A1	1.19221	10.2166	6.91533	2.20886e-08
PDGFRB	1.44018	7.38624	6.8766	2.50504e-08
THBS1	1.16654	7.87538	6.86399	2.60977e-08
COL5A1	1.37129	8.06226	6.83787	2.84106e-08
MMP2	1.37639	6.27312	6.74117	3.89162e-08
COL1A1	1.79911	7.73607	6.66684	4.95788e-08
BCL2	1.1693	6.40861	6.65443	5.16251e-08
PECAM1	0.653234	8.14037	6.48741	8.90246e-08
CTBP2	0.672263	6.47937	6.39922	1.18743e-07
VIM	1.21953	9.98393	6.32991	1.48932e-07
PLPP4	1.14767	6.18384	6.30303	1.62613e-07
MAP3K1	0.579105	7.28618	6.23513	2.03038e-07
TIMP2	0.886248	9.45871	6.2166	2.15719e-07
DOCK2	0.732111	6.81949	6.20488	2.24145e-07
LGALS3	1.23402	7.23724	6.13321	2.8336e-07
OGT	0.454962	8.6027	6.12217	2.93779e-07
CCL19	2.42238	8.31637	6.03293	3.93345e-07
CXCR4	1.07944	6.21392	5.96112	4.97466e-07
TGFB1I1	1.02274	6.43489	5.93789	5.36731e-07
CCN2	1.01626	6.47919	5.88183	6.44676e-07
COL6A3	0.996882	7.86239	5.83288	7.56521e-07
CD44	0.912494	7.79571	5.75635	9.71388e-07
TGFB1	0.814613	7.92804	5.74337	1.01347e-06
ITGA9	0.58089	7.78056	5.74145	1.01982e-06
PLCG1	0.563049	7.23247	5.73714	1.0343e-06
JAG1	1.23025	6.73914	5.71018	1.12942e-06
CSNK1E	0.555838	8.05379	5.63249	1.45528e-06
MAML2	0.935831	6.20508	5.55466	1.8755e-06
ACVRL1	0.626997	6.35812	5.543	1.94807e-06
CAT	-0.545794	12.8543	-5.5343	2.00409e-06
SPP1	1.46783	6.70766	5.51471	2.13607e-06
SYK	0.674579	5.92751	5.47565	2.4256e-06
ITGA4	0.833164	6.22947	5.47242	2.45121e-06
CD3E	0.802532	5.91677	5.46101	2.54396e-06
COL14A1	1.29815	7.48926	5.43112	2.80358e-06
SERPINH1	0.565299	8.46593	5.38807	3.22446e-06
CIITA	0.876593	6.10758	5.37513	3.36288e-06
PKHD1	1.10858	8.02862	5.36914	3.42892e-06
CASP8	0.402959	7.58676	5.29243	4.3977e-06
HSPG2	0.624653	9.55585	5.21189	5.70781e-06
PGM1	-0.43233	10.7712	-5.15112	6.94622e-06
HSD11B1	-0.531847	11.2748	-5.11749	7.74255e-06
CXCL12	0.72404	8.40556	5.09019	8.45495e-06
MLXIPL	-0.378008	11.5948	-5.08829	8.50686e-06
APOC3	-0.618457	15.4201	-5.0345	1.01154e-05
CCL2	0.974328	6.55471	4.96593	1.26085e-05
ABCB11	-0.497222	8.74068	-4.87666	1.67825e-05
PTPN6	0.305306	7.50878	4.82602	1.97301e-05
LAMC1	0.44542	7.90612	4.81911	2.01696e-05
RELN	-0.45395	8.3601	-4.79555	2.17434e-05
SLC25A10	-0.500831	8.98962	-4.78761	2.23006e-05
ACTA2	1.13739	7.85805	4.77864	2.29468e-05
CASP4	0.40118	7.7142	4.73456	2.64018e-05
MECP2	0.35828	7.48636	4.72666	2.70733e-05
ITGB1	0.319234	10.8357	4.72354	2.73431e-05
GNB4	0.465639	6.31738	4.72117	2.75498e-05
ACACB	-0.475141	10.1083	-4.69523	2.99148e-05
S100A4	0.710307	7.18214	4.64897	3.46371e-05
WAS	0.448837	6.33827	4.64849	3.46896e-05
CYP8B1	-0.429146	11.4945	-4.6482	3.47219e-05
ATF7IP	0.270032	8.43602	4.64399	3.51874e-05
RELB	0.585466	5.94004	4.6	4.04373e-05
BAX	0.369921	7.60098	4.58867	4.1909e-05
HADH	-0.516178	10.5638	-4.51757	5.24278e-05
PLTP	0.4371	8.52945	4.51469	5.29043e-05
STK4	0.373006	6.87044	4.49753	5.58349e-05
PIK3R4	-0.346374	8.1295	-4.48992	5.71838e-05
SRC	0.51362	6.26426	4.45912	6.29812e-05
NCF4	0.594406	6.09252	4.43822	6.72399e-05
ARHGAP35	-0.263684	9.44778	-4.42195	7.07503e-05
PNPLA3	-0.565238	9.34995	-4.41024	7.33861e-05
CSNK1D	0.247834	8.1037	4.3705	8.30714e-05
NCK2	0.627981	6.50383	4.35618	8.68601e-05
THBS3	0.330971	7.0091	4.34967	8.86357e-05
CAPN5	-0.453383	8.76169	-4.32238	9.64824e-05
CPB2	-0.304149	11.8273	-4.28281	0.000109082
DDR2	0.531511	6.44451	4.26774	0.000114289
PDE3B	-0.390934	8.31454	-4.2406	0.00012429
IFNGR1	0.304659	9.01288	4.23625	0.000125971
FLI1	0.431496	6.59178	4.20162	0.000140165
ADH4	-0.516033	13.9368	-4.18046	0.000149596
LPA	-0.941178	9.24845	-4.1773	0.000151058
HMGCS2	-0.497763	13.2294	-4.1655	0.000156635
EGR1	0.954061	5.96228	4.15013	0.000164199
PTPRC	0.491923	6.54423	4.13907	0.000169865
PTGER4	0.685368	5.81915	4.11988	0.000180147
PELI1	0.370665	6.97071	4.10834	0.000186618
ADAM17	0.301843	6.89753	4.10146	0.000190583
SERPINF1	-0.31276	12.8141	-4.05591	0.000218991
ARHGEF2	0.539261	6.83161	4.0535	0.000220601
JAK2	0.344383	6.47329	4.03709	0.000231897
ALDH9A1	-0.283616	10.2397	-4.03129	0.000236021
NCOR2	0.244395	9.2	4.03124	0.000236052
PTPN1	0.289424	6.98113	4.01117	0.000250884
ELN	0.900669	7.25711	4.00461	0.000255923
AP1S1	-0.23087	8.34775	-3.95734	0.000295269
CEBPA	-0.413712	10.7912	-3.93	0.000320649
CREB1	0.318848	6.89255	3.91543	0.00033502
TNFSF14	1.06463	7.50435	3.91053	0.000339996
KDM3B	0.222342	7.68663	3.90239	0.000348414
ACSM3	-0.48266	9.73364	-3.90088	0.000349999
IQGAP1	0.476072	7.71992	3.88693	0.000364967
ARG1	-0.368444	12.7917	-3.86078	0.000394712
PPARG	-0.255915	8.22538	-3.85027	0.000407318
PTPN12	0.388888	7.45758	3.84905	0.000408811
DUSP7	0.298866	6.92784	3.83363	0.00042807
ALDH3A2	-0.273408	11.2429	-3.83232	0.000429758
MMUT	-0.30478	10.3949	-3.82219	0.000442935
HSD17B4	-0.302973	10.8139	-3.81143	0.000457369
RAPGEF2	-0.23596	7.1738	-3.80123	0.000471475
FNIP2	-0.557167	9.08791	-3.7623	0.000529259
KLRK1	0.451211	6.19467	3.75977	0.000533235
SLC2A2	-0.364025	12.4337	-3.75711	0.000537458
DYNLL1	0.372676	10.382	3.7558	0.000539537
GPX3	0.438876	11.3034	3.75357	0.000543122
ELOVL6	-1.00661	8.52864	-3.75053	0.00054803
KMT2D	0.205383	7.6446	3.74704	0.000553721
KLRB1	0.600256	6.44837	3.73031	0.000581806
PLG	-0.334251	13.182	-3.72823	0.000585384
PLCG2	0.448756	7.33954	3.72419	0.000592417
FGL2	0.394518	7.99849	3.7207	0.000598539
ITPR2	-0.276473	10.9469	-3.71908	0.000601404
TM6SF2	-0.61867	9.28554	-3.71667	0.000605698
IKBKB	0.262564	7.23482	3.71012	0.000617512
ACACA	-0.464068	6.53024	-3.708	0.000621389
AMOTL2	0.469447	6.45006	3.69813	0.000639714
INPP5D	0.416258	6.03517	3.69605	0.000643644
CYP2E1	-0.664033	14.0975	-3.69026	0.000654718
CTNND1	0.213367	10.2713	3.68114	0.00067251
PRDX1	-0.259054	12.253	-3.66938	0.000696147
WWC1	0.516477	6.90192	3.57835	0.000908158
CBL	0.411834	6.52797	3.56806	0.000935705
NDUFA1	-0.177189	10.7697	-3.56637	0.000940286
PCCB	-0.294589	10.4628	-3.55663	0.000967246
FGD2	0.40655	7.33473	3.54744	0.000993341
DOCK1	0.279632	7.80652	3.52018	0.00107479
ALDOB	-0.396271	14.7744	-3.50157	0.00113402
KAT6A	0.210123	8.46976	3.49758	0.00114711
PRF1	0.352291	6.30921	3.48122	0.00120236
IL10RA	0.371159	6.73835	3.44609	0.00132972
STAT1	0.59925	9.54866	3.44408	0.0013374
TLR2	0.370408	6.07153	3.42533	0.00141098
RORA	-0.381637	8.90967	-3.42427	0.00141524
TLR1	0.331062	7.47164	3.4218	0.00142524
ARHGEF6	0.375429	6.84549	3.4174	0.00144326
KLKB1	-0.338969	10.722	-3.40919	0.00147738
ADH1B	-0.433117	15.6372	-3.39932	0.00151945
SLC25A13	-0.291883	9.66697	-3.38742	0.00157172
CYFIP1	0.147516	8.529	3.36937	0.00165425
EPHX2	-0.349204	9.6899	-3.34875	0.00175357
ADAM9	0.349569	6.76977	3.33194	0.00183876
SPOPL	0.201358	7.80871	3.30578	0.00197919
FABP5	0.628684	6.573	3.27908	0.00213303
ICAM1	0.448986	7.68625	3.27186	0.00217651
PLCB2	0.413565	6.30506	3.2638	0.00222607
ACAA2	-0.350063	11.2426	-3.26037	0.00224747
MAML1	0.198399	7.99429	3.26035	0.00224764
TRRAP	0.193419	8.77535	3.25478	0.0022828
HIF1A	0.289622	8.19352	3.25027	0.00231172
HCK	0.357437	7.19428	3.22293	0.00249433
PTCH1	0.42678	5.99768	3.21014	0.00258436
LATS2	0.333847	7.46544	3.18487	0.00277149
TLN1	0.263021	9.92719	3.17918	0.00281537
NDUFS3	-0.172238	9.57099	-3.17784	0.00282576
HLA-DRA	0.50329	9.85152	3.17363	0.00285878
MTMR4	-0.32592	10.0483	-3.17074	0.00288158
JMJD4	0.271254	6.67107	3.15384	0.00301873
ADPGK	0.230491	7.85762	3.15365	0.00302032
PIK3R5	0.350913	5.95236	3.15156	0.00303775
PTPN11	-0.185154	9.17053	-3.13729	0.00315901
HLA-A	0.393113	9.91965	3.13096	0.00321429
ILK	0.263247	8.10281	3.12631	0.00325553
FASN	-0.999525	10.5847	-3.11166	0.00338849
PSMB7	-0.161838	9.58537	-3.07708	0.00372309
PRKDC	0.163164	8.28268	3.07607	0.00373328
NR1H3	-0.251961	8.38014	-3.06941	0.00380141
HLA-F	0.491975	7.55477	3.0481	0.00402728
COX6A1	-0.204954	11.6021	-3.00854	0.00448029
ATOX1	-0.169863	9.55696	-3.00583	0.00451299
IRF3	0.248551	6.5845	2.99501	0.004646
PREX1	0.326351	6.18214	2.99288	0.00467254
LIPC	-0.407265	10.3707	-2.9673	0.00500327
APOB	-0.193165	14.2125	-2.96543	0.00502833
APOH	-0.268911	15.1887	-2.96466	0.00503866
CETP	-0.481539	7.93299	-2.93811	0.00540755
PRKAB2	-0.286986	10.5397	-2.93407	0.00546578
SMARCC2	0.205403	8.45315	2.92316	0.0056262
ADH6	-0.323569	11.2755	-2.89635	0.00603923
SMAD2	0.179401	8.87073	2.88127	0.00628382
CREB3	0.2272	6.40115	2.87326	0.00641736
MET	-0.275145	8.73201	-2.85999	0.00664468
LAMTOR2	-0.15695	9.2791	-2.85088	0.00680498
RAC1	0.110234	10.5546	2.84915	0.00683583
TJP1	0.214136	8.52235	2.84852	0.00684712
ALDH7A1	-0.414385	7.75469	-2.83773	0.00704266
TPR	0.195586	7.44552	2.82409	0.00729758
ATP6V1F	0.181473	8.83075	2.7867	0.00804057
TXN2	-0.180919	9.51136	-2.77551	0.00827633
KANSL1	0.169641	6.85105	2.76711	0.00845737
DAXX	0.209208	6.80455	2.76695	0.00846081
AP2S1	-0.22715	9.30946	-2.76646	0.00847157
TRADD	0.227795	6.12461	2.73628	0.00915403
CD84	0.330922	6.22189	2.73168	0.00926251
NCEH1	0.334895	6.25619	2.72673	0.00938033
BCL2L1	0.259715	8.61725	2.71612	0.00963788
ADH1C	-0.486229	12.9213	-2.70148	0.0100041
CFLAR	0.170193	8.9166	2.6999	0.0100444
SCD	-1.0433	12.2947	-2.69354	0.0102079
NDUFB8	-0.154864	10.1511	-2.69174	0.0102547
EP300	0.169213	8.33632	2.6903	0.0102921
CSF3R	0.29483	6.71211	2.68164	0.0105207
NDUFB6	-0.164416	9.50235	-2.67332	0.0107446
TGFBR2	0.237589	8.74108	2.67118	0.0108029
EGFR	-0.239442	9.53186	-2.67009	0.0108328
CKAP4	0.266412	8.07925	2.65365	0.0112915
KDM2A	0.135869	8.74201	2.65021	0.0113896
CTSL	-0.26939	9.50115	-2.61954	0.0123011
NRP2	0.278058	7.55006	2.61794	0.0123503
LILRB2	0.339859	6.61721	2.60788	0.0126646
SMURF1	0.233407	7.25655	2.60735	0.0126814
CYP2C19	-0.817868	9.63523	-2.59266	0.0131541
EP400	0.288736	6.61983	2.59051	0.0132246
SUFU	0.22198	7.268	2.58937	0.0132624
HADHA	-0.198748	10.6859	-2.58535	0.0133953
NKG7	0.27843	6.5812	2.57071	0.0138909
GOT2	-0.316648	10.4207	-2.56941	0.0139358
PDHA1	-0.154144	8.82535	-2.56706	0.0140168
FLT1	0.242251	6.70405	2.54318	0.0148679
STAT5A	0.281205	6.08481	2.54102	0.0149472
LYN	0.207899	7.19653	2.53883	0.015028
NCOA2	-0.135362	8.40672	-2.5323	0.0152714
APP	0.133323	11.4056	2.53123	0.0153113
SLC37A4	-0.229615	9.13384	-2.52817	0.0154268
NCKAP1L	0.297564	7.34567	2.528	0.0154332
CYBB	0.347846	7.6383	2.52685	0.0154768
PPM1A	-0.187849	9.42951	-2.51375	0.0159819
CREBBP	0.144077	8.92358	2.491	0.0168943
KNG1	-0.178547	13.5855	-2.4796	0.0173693
EEF2K	0.17401	7.18594	2.46492	0.0179985
ADA2	0.297686	6.78477	2.44401	0.0189308
TBL1XR1	0.1731	8.45489	2.44323	0.0189665
NDUFS5	-0.140409	10.2774	-2.4347	0.0193597
ZFYVE16	0.186725	7.88552	2.43168	0.0195009
PIK3CA	0.143618	7.3088	2.42614	0.0197616
ARRB1	0.237732	8.15925	2.41081	0.020501
SMAD3	0.213224	8.5336	2.40715	0.0206812
IL1R1	0.21503	7.42661	2.39808	0.0211336
PHLPP1	-0.200343	8.74563	-2.39531	0.0212738
RAPGEF1	0.157725	8.16189	2.37631	0.0222569
ATP6V1E1	0.172655	8.87491	2.37023	0.0225799
VAV1	0.256267	5.89638	2.36002	0.0231318
FRS2	0.130013	7.71204	2.35361	0.0234847
CYP1A2	-0.623634	11.7374	-2.34775	0.0238117
APOA1	-0.209991	16.509	-2.34648	0.0238828
PROS1	-0.145219	11.2428	-2.3379	0.0243701
TPSAB1/B2	0.774718	6.88591	2.334	0.0245947
PRAP1	-0.325359	12.1412	-2.33164	0.024731
HLA-DPA1	0.389743	9.0074	2.31309	0.0258295
PRDX6	-0.20688	11.0014	-2.31275	0.02585
E2F4	0.131396	6.99496	2.30913	0.0260695
KDM5D	0.237878	6.80302	2.29501	0.0269413
TNFSF10	-0.248422	10.1385	-2.29136	0.0271712
CD163	-0.211774	8.82789	-2.27266	0.0283754
ALAD	-0.267004	9.03061	-2.26215	0.0290731
CFI	-0.173871	11.9411	-2.25781	0.0293658
ITCH	-0.168817	9.83217	-2.25714	0.0294108
LRP1	0.162611	10.5661	2.25022	0.0298839
LATS1	0.134497	7.83948	2.24951	0.0299325
CFHR5	-0.344157	9.85006	-2.24502	0.0302435
TJP2	-0.191409	7.55122	-2.24163	0.0304794
FAS	0.217248	7.21709	2.24004	0.0305909
APOA2	-0.198691	16.0408	-2.2393	0.0306432
P2RY13	0.362627	5.84883	2.20612	0.0330566
CHMP4B	0.143672	7.45129	2.19712	0.0337397
NOTCH1	0.195465	6.92235	2.19534	0.0338769
SREBF1	-0.492189	10.1125	-2.19505	0.0338988
CYP27A1	-0.189878	11.0703	-2.19161	0.0341644
SOS1	0.140416	8.25153	2.18339	0.0348066
GBP5	0.341463	6.50433	2.18253	0.034874
TRAF2	0.220872	6.57066	2.18054	0.0350315
GBP4	0.249677	7.88121	2.16358	0.0363978
IL6ST	0.138302	10.6444	2.15648	0.0369837
PIK3C3	0.153642	7.23019	2.15505	0.0371025
SKP2	-0.182765	8.19836	-2.15143	0.0374053
PRKACA	-0.120515	9.88484	-2.15094	0.0374457
ACOX2	-0.247535	8.76915	-2.15023	0.0375056
AKR1B10	1.16234	6.70013	2.14861	0.0376425
CYCS	0.23311	6.12273	2.1475	0.037736
DIAPH1	-0.119044	9.36391	-2.12681	0.0395223
CYP4A11/22	-0.261654	12.23	-2.11966	0.0401565
SERPING1	-0.1745	13.8441	-2.11539	0.0405389
NPHP4	0.347539	5.82953	2.11219	0.0408288
GAB1	0.166453	7.02888	2.11104	0.0409329
NOTCH4	0.177815	7.00334	2.09276	0.0426238
LIPA	-0.280813	9.11528	-2.07443	0.04438
CYP2J2	-0.182621	10.3145	-2.07356	0.0444647
ERP29	-0.136074	11.1999	-2.07208	0.0446097
IL2RB	0.256893	6.68996	2.06618	0.0451906
SSR4	-0.128996	10.1083	-2.06279	0.0455281
HCFC1	0.13402	7.87625	2.06075	0.0457318
HLA-B	0.33241	10.5422	2.05228	0.0465869
GNPTAB	0.175138	6.56162	2.04671	0.0471562
C4BPA	-0.165747	11.7015	-2.00253	0.0518947
SNAI2	1.29833	5.93361	2.0021	0.0519423
TLR4	0.140468	7.50231	1.99763	0.052444
CSNK1A1	0.181491	8.87934	1.9959	0.0526403
LIPG	-0.294347	8.30271	-1.99307	0.0529612
APCS	-0.260367	13.3066	-1.99006	0.0533049
SEH1L	0.129221	7.98592	1.98542	0.0538379
ERC1	0.119948	7.77439	1.98282	0.0541381
IL18R1	0.163664	6.02611	1.9799	0.0544778
MARCO	-0.291571	6.78974	-1.96563	0.0561635
SP3	0.145725	9.42618	1.93926	0.059397
GPR65	0.246004	6.34662	1.93285	0.0602065
RAP1B	0.0957238	9.69942	1.90727	0.0635329
KDR	-0.173876	8.13204	-1.90086	0.0643909
GNG2	0.212973	6.32917	1.88068	0.0671569
HDAC4	0.165391	6.32549	1.87035	0.0686107
NOS3	0.198071	6.0294	1.84913	0.0716826
NEDD8	-0.0780885	8.92482	-1.84063	0.0729458
RAC3	-0.277311	6.74071	-1.83766	0.0733915
SMAD6	0.208609	6.01218	1.83599	0.0736438
TXNDC5	0.166174	10.3195	1.82746	0.0749412
CDK4	0.12612	6.45655	1.81416	0.0770011
FZD5	-0.15901	9.32666	-1.79868	0.0794591
MAPK1	0.113663	7.99583	1.78841	0.0811266
F8	-0.130536	6.43115	-1.78667	0.0814121
PPARA	-0.189083	9.26096	-1.78146	0.0822717
PARP4	0.0953707	9.10123	1.77896	0.0826873
STAT3	0.219882	10.1555	1.77229	0.0838033
RPS27A	0.0921816	13.2445	1.76912	0.0843383
FBP1	-0.190257	12.1774	-1.76292	0.0853929
P4HB	-0.158623	11.972	-1.75862	0.0861306
YWHAB	0.0980986	9.0364	1.75039	0.0875571
NDUFC1	-0.104195	10.3318	-1.73787	0.0897671
CCL4	0.254865	6.24281	1.73385	0.0904856
NOTCH2	0.109677	9.10371	1.72658	0.0917984
CDH5	0.116234	7.2696	1.7154	0.0938468
CXCL10	0.457003	5.8192	1.66785	0.102994
ACTR1A	0.098178	7.97556	1.66336	0.103894
C1S	-0.111998	12.9957	-1.66239	0.104089
MEF2A	0.0944297	9.15965	1.6528	0.106036
APLP2	-0.108354	10.0223	-1.65265	0.106068
PSMB1	-0.177017	8.00128	-1.64916	0.106784
BRAF	0.14542	7.42199	1.64265	0.108131
SP1	0.140419	7.25341	1.6406	0.108559
CDKN1A	0.309208	7.72332	1.62158	0.112587
UQCRFS1	-0.12652	9.07075	-1.60237	0.116779
EHMT1	-0.123839	8.89199	-1.59782	0.11779
CFHR4	-0.275766	10.8504	-1.5904	0.119454
NF1	0.0869032	8.14012	1.58994	0.119558
FLT4	0.131421	6.8947	1.5751	0.122945
SDC3	0.16132	8.61489	1.55549	0.127541
ANAPC1	0.117898	6.89688	1.55485	0.127695
FURIN	-0.140286	10.8672	-1.54394	0.130314
SSR2	0.118036	8.74565	1.54099	0.131031
BST2	-0.293911	10.7855	-1.54081	0.131074
PANX1	-0.106047	7.42943	-1.51296	0.137987
FLNB	0.101519	9.15868	1.51017	0.138695
NDUFB5	-0.0847204	9.6049	-1.50788	0.139278
HSP90AB1	0.119084	11.1649	1.50753	0.139369
YWHAE	-0.0964186	10.0667	-1.48458	0.145331
AXL	0.146009	6.34113	1.48312	0.145715
CPT1A	0.247728	8.1053	1.47317	0.148368
CUL1	-0.0812759	8.39646	-1.47158	0.148796
CASP6	-0.0892428	7.73968	-1.46939	0.149385
ITGA1	0.0763475	9.88005	1.46926	0.149421
APOC2	-0.217834	10.7342	-1.46175	0.151458
APC	0.852158	5.71321	1.46005	0.151924
SEC61B	-0.141337	10.8788	-1.45848	0.152354
ABCA1	0.111684	9.91223	1.45754	0.152612
IL33	-0.119716	7.33862	-1.45723	0.152697
ROCK2	0.0798205	8.30201	1.43144	0.15991
PRKAA1	-0.0989788	8.86139	-1.4294	0.160493
COX7C	-0.0681975	10.4636	-1.42875	0.160677
COX6B1	-0.07281	10.8092	-1.41534	0.164548
MAP2K1	-0.198005	8.27513	-1.39397	0.170862
PRKCA	-0.0870371	7.61015	-1.3826	0.174299
SIRT1	-0.102322	7.99348	-1.36264	0.180461
SKI	0.100849	8.75322	1.36005	0.181271
C8B	-0.154823	11.7224	-1.3599	0.18132
CYP2C8	-0.191373	13.3632	-1.35094	0.184148
CCS	-0.124979	9.90382	-1.33349	0.18976
HLA-G	0.175887	7.03097	1.33138	0.190444
PIK3CB	0.122484	6.27862	1.32414	0.192818
MAML3	-0.106567	7.05371	-1.31549	0.195679
LAG3	-0.136259	6.37251	-1.2902	0.204237
IFI27	-0.198179	9.02621	-1.28635	0.205561
XIAP	0.10661	8.02757	1.28545	0.205873
PSMD13	0.0926725	7.96159	1.26468	0.213153
ANGPTL4	0.316627	8.1092	1.25839	0.215393
MS4A4A	0.117468	7.48828	1.2548	0.216683
RPS6KB2	-0.0772201	7.38283	-1.25299	0.217334
FGA	0.187264	16.6355	1.24905	0.218754
PTK2	0.0702502	8.39682	1.24875	0.218863
PTPA	-0.0771302	7.87892	-1.23248	0.224816
PSENEN	-0.0810692	7.82584	-1.22132	0.228966
CRP	0.788484	8.71421	1.21815	0.230153
SPOP	-0.0659727	7.48131	-1.21482	0.231407
NCSTN	0.0615906	8.29018	1.20906	0.233591
MASP1	-0.0624003	10.5915	-1.20369	0.235636
SEC24C	0.0982603	8.87896	1.17564	0.246544
IL1RAP	-0.133239	8.54505	-1.15498	0.25481
CYP2C9	0.110435	11.3981	1.14609	0.258426
LEPR	0.230105	10.2208	1.14489	0.258918
CD68	-0.113411	8.39322	-1.1417	0.260227
TGFBR1	0.0732216	7.41531	1.13761	0.261912
UBE2N	0.0928398	6.41473	1.12297	0.268005
FGB	0.170319	15.3212	1.12247	0.268215
RNF111	0.0602124	8.34261	1.1159	0.270986
FCGR3A/B	-0.163311	8.08176	-1.10405	0.276033
MBTPS2	-0.067221	7.69518	-1.09143	0.281478
LGMN	-0.100584	9.4719	-1.08812	0.282918
IL27	-0.192633	6.88222	-1.08314	0.285095
DERL1	-0.0954801	8.0386	-1.08198	0.285606
NPC1	-0.0787188	7.36598	-1.07609	0.2882
RAC2	0.151766	9.2488	1.07557	0.288431
LAMTOR4	0.0569275	8.9918	1.07198	0.290019
VCAM1	0.141397	7.90203	1.07022	0.2908
VEGFB	0.114998	7.38699	1.0668	0.292327
BANF1	-0.0667456	8.91869	-1.06163	0.294638
PPP2CA	0.0585472	8.92533	1.05933	0.295671
TEK	-0.0881171	6.24006	-1.05213	0.298921
UQCRH	-0.0572821	9.34457	-1.03864	0.305079
PC	0.11176	10.2874	1.0353	0.306617
SMAD4	-0.0570985	9.37815	-1.031	0.308604
CXCL16	-0.090611	7.27801	-1.03022	0.308968
HTRA2	0.103443	5.99922	1.02598	0.310938
ISG15	0.300798	7.49689	1.02179	0.312891
MYLK	0.0919286	10.1047	1.01234	0.317335
FGG	0.157567	15.1333	0.986659	0.329617
C5	-0.102831	11.2458	-0.977156	0.334242
EPAS1	0.0931585	9.56442	0.970235	0.337638
VEGFA	0.095068	9.49348	0.966765	0.33935
CD209	0.181037	6.36174	0.965931	0.339762
CHI3L1	0.511774	7.25547	0.958562	0.343418
PHYKPL	0.0747941	7.18643	0.950972	0.347211
PRKAG2	-0.0910151	8.39121	-0.950577	0.347408
CTSD	0.0907733	12.5234	0.946546	0.349435
HLA-E	0.0928003	10.4479	0.927559	0.359084
MFAP3	0.062007	5.93746	0.91073	0.36778
CRKL	-0.044783	8.60944	-0.903683	0.371461
COX7B	-0.0851967	10.133	-0.894786	0.376143
JAK1	0.0538961	8.0629	0.892525	0.377338
CASP3	0.0574221	7.70588	0.882483	0.382679
RELA	0.0656079	7.6261	0.866326	0.39137
SOD1	-0.0655037	7.46932	-0.858757	0.395485
CRK	-0.049956	7.73396	-0.856759	0.396575
C8A	-0.0915584	11.599	-0.847351	0.401736
TBC1D4	0.0606582	7.55079	0.830779	0.410927
PRKAG1	-0.0522653	6.38543	-0.817399	0.418442
MAP1LC3A	-0.0867478	9.02746	-0.814777	0.419924
ERO1A	0.042367	9.20388	0.811602	0.421723
CD4	-0.09652	8.12993	-0.792974	0.432374
HLA-DQA1	-0.708444	6.99339	-0.778952	0.440496
ANAPC10	0.0811923	5.95199	0.775916	0.442267
C6	-0.0775964	11.9832	-0.767906	0.446959
PLIN4	0.107123	8.62184	0.761682	0.450625
MAPK8	-0.0476921	7.77865	-0.759075	0.452165
GSK3B	-0.0405083	7.56354	-0.75698	0.453405
C9	0.145516	12.3315	0.752676	0.45596
RNF152	-0.125921	8.43649	-0.751011	0.45695
TCF7L1	0.0766463	6.23647	0.743732	0.461295
MYD88	0.0742073	9.23297	0.714001	0.479286
VAMP8	0.0462049	8.1026	0.71328	0.479727
CPN1	0.0947104	8.15774	0.702987	0.48605
TRAF6	0.0460772	6.95567	0.679331	0.500759
IFI6	0.204849	7.27069	0.679038	0.500943
DDIT3	0.0689421	7.61402	0.666418	0.50889
OAS1	0.142323	8.4322	0.658108	0.51416
TCF7L2	0.0452782	8.6287	0.618892	0.539423
HSP90AA1	0.0815145	10.589	0.607638	0.54679
BRPF3	0.0499575	6.79918	0.597449	0.553505
XAF1	0.129434	8.21557	0.596807	0.553929
NID2	0.0917147	7.13497	0.587948	0.559803
DERL2	-0.0477977	7.41358	-0.576182	0.567653
MTOR	0.0284376	8.18441	0.563788	0.57598
NR1H2	0.050571	6.86058	0.555713	0.581438
PRKACB	-0.0474215	6.07692	-0.549954	0.585345
XBP1	0.0477437	11.3819	0.543942	0.589437
FN1	0.0436658	12.9724	0.538753	0.592981
ADIPOR1	-0.0464703	6.75376	-0.535408	0.59527
RBX1	0.0238206	9.14676	0.532917	0.596978
GPX2	0.219942	9.15766	0.530706	0.598495
SUGT1	0.0334763	7.93998	0.526747	0.601217
ACSL4	0.180533	6.55085	0.525642	0.601979
CFHR1	-0.324148	13.2126	-0.504045	0.616937
PDE2A	-0.0497305	8.08532	-0.499296	0.620249
PRLR	-0.0582941	6.55882	-0.492985	0.624662
YWHAG	0.0377917	9.55145	0.484009	0.630964
MAF	-0.0388668	8.99809	-0.481405	0.632797
ATG2B	0.03297	7.97605	0.477253	0.635725
CTNNB1	-0.024113	10.3166	-0.474219	0.637868
CR1	0.062707	6.85524	0.467998	0.642273
ATG101	-0.0327569	7.29055	-0.467532	0.642604
CHUK	-0.0367667	7.83604	-0.466707	0.643188
SORBS1	0.0399796	9.21129	0.463605	0.645391
CSNK1G3	0.0314274	7.33613	0.458247	0.649203
NUMB	-0.021253	9.09806	-0.453929	0.652282
ITGA5	0.0385488	8.58143	0.44441	0.659092
NR1H4	0.0281612	10.2469	0.409188	0.684539
GRB10	0.0295669	9.22498	0.403333	0.688806
CSNK2B	-0.0211451	9.41429	-0.386851	0.700874
PSMB8	0.0411857	8.76853	0.378594	0.706949
UBE2D2	-0.0349223	7.25073	-0.375366	0.70933
HSBP1	0.0278082	8.16813	0.373671	0.710581
UBA52	-0.0195472	11.5897	-0.353842	0.725277
CYP1A1	-0.108659	6.78614	-0.347136	0.730271
CD36	-0.029204	8.78624	-0.325741	0.746283
FST	-0.0552054	8.24974	-0.324894	0.746919
PPARGC1A	0.0368471	8.22803	0.319319	0.751112
INSR	-0.0191552	10.4335	-0.316324	0.753367
AP1G1	0.0179415	8.38317	0.313988	0.755128
F11R	-0.0196102	9.47021	-0.289011	0.774034
FCER1G	0.0364588	7.91027	0.265169	0.792212
CXCL2	0.0583499	10.7031	0.261914	0.794704
TXN	0.021054	10.9107	0.253692	0.801006
COL5A3	-0.08163	7.4836	-0.251388	0.802774
LDLRAP1	0.0209185	7.58793	0.242214	0.809826
PTK2B	-0.0163834	7.77156	-0.238203	0.812914
PCK1	0.0614082	11.2558	0.23355	0.816501
SIL1	-0.0183494	8.93306	-0.224548	0.82345
CUL3	0.0127896	7.94086	0.202911	0.840212
NID1	0.0197207	9.6274	0.194869	0.846462
MAPK9	0.0127148	7.62384	0.177	0.860383
HIKESHI	-0.016341	7.21304	-0.176395	0.860855
CSNK2A1	0.0111524	7.49457	0.174327	0.862469
KRAS	0.0165757	5.96272	0.170125	0.865751
AKT1	0.0128587	9.27572	0.165003	0.869756
DAPK1	-0.0128281	9.12074	-0.153929	0.878424
F5	-0.00992986	10.0522	-0.142589	0.887316
CTSB	0.0110359	11.9936	0.137187	0.891557
LRP6	-0.012641	8.77033	-0.13551	0.892874
HMOX1	0.0191195	8.90635	0.132188	0.895484
AMOTL1	-0.0141519	7.7396	-0.126991	0.89957
SKP1	-0.00454121	11.1642	-0.123832	0.902056
ANAPC7	0.00878896	6.27623	0.116378	0.907923
CFH	-0.0111128	13.7386	-0.115855	0.908335
YWHAQ	-0.00796707	9.30603	-0.115182	0.908865
IGF1	-0.0229687	8.68966	-0.111466	0.911793
ATF4	0.00857955	11.0902	0.102356	0.918975
CDH2	0.00658741	9.2475	0.0993706	0.92133
IRS1	-0.0107101	7.27407	-0.090435	0.928383
CCR1	0.0087894	6.28373	0.0764643	0.939423
CALM1	0.00393607	8.48077	0.0566116	0.955131
UBE4B	0.00282228	8.21257	0.0521282	0.958681
SAA1	-0.0279449	11.5315	-0.0488606	0.961268
DEPDC5	0.00329908	7.84178	0.0416471	0.966983
CD14	-0.00350493	10.7535	-0.03307	0.97378
IFI35	-0.0037246	6.2327	-0.0245091	0.980566
C3	0.00212271	13.8847	0.0208379	0.983476
PSEN2	0.00129753	6.28656	0.0166215	0.98682
OCLN	-0.00149759	8.06402	-0.0161615	0.987184
STAT5B	0.00108389	7.33045	0.0154778	0.987726
PARP1	-0.000815325	7.76474	-0.0146853	0.988355
ERN1	-0.000954572	8.14235	-0.012894	0.989775
CYP7A1	-0.00134411	8.37706	-0.00399905	0.996829
BCAP31	-0.000219337	8.48869	-0.00388227	0.996921
SERPINE1	-0.000968948	7.40225	-0.00236022	0.998128

## Sheet: Table S5b
Advanced vs mild/moderate - significantly upregulated
Gene	logFC	AveExpr	t	P.Value
CFTR	2.37215	6.85792	8.44679	1.6725e-10
THBS2	1.98305	6.53348	8.02135	6.35697e-10
COL1A2	1.64559	6.24474	7.97006	7.47644e-10
COL4A2	1.3748	7.49641	7.78803	1.33236e-09
COL4A1	1.31924	8.44436	7.764	1.43829e-09
TIMP1	1.1673	9.22659	7.27164	6.9712e-09
COL3A1	1.19221	10.2166	6.91533	2.20886e-08
PDGFRB	1.44018	7.38624	6.8766	2.50504e-08
THBS1	1.16654	7.87538	6.86399	2.60977e-08
COL5A1	1.37129	8.06226	6.83787	2.84106e-08
MMP2	1.37639	6.27312	6.74117	3.89162e-08
COL1A1	1.79911	7.73607	6.66684	4.95788e-08
BCL2	1.1693	6.40861	6.65443	5.16251e-08
PECAM1	0.653234	8.14037	6.48741	8.90246e-08
CTBP2	0.672263	6.47937	6.39922	1.18743e-07
VIM	1.21953	9.98393	6.32991	1.48932e-07
PLPP4	1.14767	6.18384	6.30303	1.62613e-07
MAP3K1	0.579105	7.28618	6.23513	2.03038e-07
TIMP2	0.886248	9.45871	6.2166	2.15719e-07
DOCK2	0.732111	6.81949	6.20488	2.24145e-07
LGALS3	1.23402	7.23724	6.13321	2.8336e-07
OGT	0.454962	8.6027	6.12217	2.93779e-07
CCL19	2.42238	8.31637	6.03293	3.93345e-07
CXCR4	1.07944	6.21392	5.96112	4.97466e-07
TGFB1I1	1.02274	6.43489	5.93789	5.36731e-07
CCN2	1.01626	6.47919	5.88183	6.44676e-07
COL6A3	0.996882	7.86239	5.83288	7.56521e-07
CD44	0.912494	7.79571	5.75635	9.71388e-07
TGFB1	0.814613	7.92804	5.74337	1.01347e-06
ITGA9	0.58089	7.78056	5.74145	1.01982e-06
PLCG1	0.563049	7.23247	5.73714	1.0343e-06
JAG1	1.23025	6.73914	5.71018	1.12942e-06
CSNK1E	0.555838	8.05379	5.63249	1.45528e-06
MAML2	0.935831	6.20508	5.55466	1.8755e-06
ACVRL1	0.626997	6.35812	5.543	1.94807e-06
SPP1	1.46783	6.70766	5.51471	2.13607e-06
SYK	0.674579	5.92751	5.47565	2.4256e-06
ITGA4	0.833164	6.22947	5.47242	2.45121e-06
CD3E	0.802532	5.91677	5.46101	2.54396e-06
COL14A1	1.29815	7.48926	5.43112	2.80358e-06
SERPINH1	0.565299	8.46593	5.38807	3.22446e-06
CIITA	0.876593	6.10758	5.37513	3.36288e-06
PKHD1	1.10858	8.02862	5.36914	3.42892e-06
CASP8	0.402959	7.58676	5.29243	4.3977e-06
HSPG2	0.624653	9.55585	5.21189	5.70781e-06
CXCL12	0.72404	8.40556	5.09019	8.45495e-06
CCL2	0.974328	6.55471	4.96593	1.26085e-05
PTPN6	0.305306	7.50878	4.82602	1.97301e-05
LAMC1	0.44542	7.90612	4.81911	2.01696e-05
ACTA2	1.13739	7.85805	4.77864	2.29468e-05
CASP4	0.40118	7.7142	4.73456	2.64018e-05
MECP2	0.35828	7.48636	4.72666	2.70733e-05
ITGB1	0.319234	10.8357	4.72354	2.73431e-05
GNB4	0.465639	6.31738	4.72117	2.75498e-05
S100A4	0.710307	7.18214	4.64897	3.46371e-05
WAS	0.448837	6.33827	4.64849	3.46896e-05
ATF7IP	0.270032	8.43602	4.64399	3.51874e-05
RELB	0.585466	5.94004	4.6	4.04373e-05
BAX	0.369921	7.60098	4.58867	4.1909e-05
PLTP	0.4371	8.52945	4.51469	5.29043e-05
STK4	0.373006	6.87044	4.49753	5.58349e-05
SRC	0.51362	6.26426	4.45912	6.29812e-05
NCF4	0.594406	6.09252	4.43822	6.72399e-05
CSNK1D	0.247834	8.1037	4.3705	8.30714e-05
NCK2	0.627981	6.50383	4.35618	8.68601e-05
THBS3	0.330971	7.0091	4.34967	8.86357e-05
DDR2	0.531511	6.44451	4.26774	0.000114289
IFNGR1	0.304659	9.01288	4.23625	0.000125971
FLI1	0.431496	6.59178	4.20162	0.000140165
EGR1	0.954061	5.96228	4.15013	0.000164199
PTPRC	0.491923	6.54423	4.13907	0.000169865
PTGER4	0.685368	5.81915	4.11988	0.000180147
PELI1	0.370665	6.97071	4.10834	0.000186618
ADAM17	0.301843	6.89753	4.10146	0.000190583
ARHGEF2	0.539261	6.83161	4.0535	0.000220601
JAK2	0.344383	6.47329	4.03709	0.000231897
NCOR2	0.244395	9.2	4.03124	0.000236052
PTPN1	0.289424	6.98113	4.01117	0.000250884
ELN	0.900669	7.25711	4.00461	0.000255923
CREB1	0.318848	6.89255	3.91543	0.00033502
TNFSF14	1.06463	7.50435	3.91053	0.000339996
KDM3B	0.222342	7.68663	3.90239	0.000348414
IQGAP1	0.476072	7.71992	3.88693	0.000364967
PTPN12	0.388888	7.45758	3.84905	0.000408811
DUSP7	0.298866	6.92784	3.83363	0.00042807
KLRK1	0.451211	6.19467	3.75977	0.000533235
DYNLL1	0.372676	10.382	3.7558	0.000539537
GPX3	0.438876	11.3034	3.75357	0.000543122
KMT2D	0.205383	7.6446	3.74704	0.000553721
KLRB1	0.600256	6.44837	3.73031	0.000581806
PLCG2	0.448756	7.33954	3.72419	0.000592417
FGL2	0.394518	7.99849	3.7207	0.000598539
IKBKB	0.262564	7.23482	3.71012	0.000617512
AMOTL2	0.469447	6.45006	3.69813	0.000639714
INPP5D	0.416258	6.03517	3.69605	0.000643644
CTNND1	0.213367	10.2713	3.68114	0.00067251
WWC1	0.516477	6.90192	3.57835	0.000908158
CBL	0.411834	6.52797	3.56806	0.000935705
FGD2	0.40655	7.33473	3.54744	0.000993341
DOCK1	0.279632	7.80652	3.52018	0.00107479
KAT6A	0.210123	8.46976	3.49758	0.00114711
PRF1	0.352291	6.30921	3.48122	0.00120236
IL10RA	0.371159	6.73835	3.44609	0.00132972
STAT1	0.59925	9.54866	3.44408	0.0013374
TLR2	0.370408	6.07153	3.42533	0.00141098
TLR1	0.331062	7.47164	3.4218	0.00142524
ARHGEF6	0.375429	6.84549	3.4174	0.00144326
CYFIP1	0.147516	8.529	3.36937	0.00165425
ADAM9	0.349569	6.76977	3.33194	0.00183876
SPOPL	0.201358	7.80871	3.30578	0.00197919
FABP5	0.628684	6.573	3.27908	0.00213303
ICAM1	0.448986	7.68625	3.27186	0.00217651
PLCB2	0.413565	6.30506	3.2638	0.00222607
MAML1	0.198399	7.99429	3.26035	0.00224764
TRRAP	0.193419	8.77535	3.25478	0.0022828
HIF1A	0.289622	8.19352	3.25027	0.00231172
HCK	0.357437	7.19428	3.22293	0.00249433
PTCH1	0.42678	5.99768	3.21014	0.00258436
LATS2	0.333847	7.46544	3.18487	0.00277149
TLN1	0.263021	9.92719	3.17918	0.00281537
HLA-DRA	0.50329	9.85152	3.17363	0.00285878
JMJD4	0.271254	6.67107	3.15384	0.00301873
ADPGK	0.230491	7.85762	3.15365	0.00302032
PIK3R5	0.350913	5.95236	3.15156	0.00303775
HLA-A	0.393113	9.91965	3.13096	0.00321429
ILK	0.263247	8.10281	3.12631	0.00325553
PRKDC	0.163164	8.28268	3.07607	0.00373328
HLA-F	0.491975	7.55477	3.0481	0.00402728
IRF3	0.248551	6.5845	2.99501	0.004646
PREX1	0.326351	6.18214	2.99288	0.00467254
SMARCC2	0.205403	8.45315	2.92316	0.0056262
SMAD2	0.179401	8.87073	2.88127	0.00628382
CREB3	0.2272	6.40115	2.87326	0.00641736
RAC1	0.110234	10.5546	2.84915	0.00683583
TJP1	0.214136	8.52235	2.84852	0.00684712
TPR	0.195586	7.44552	2.82409	0.00729758
ATP6V1F	0.181473	8.83075	2.7867	0.00804057
KANSL1	0.169641	6.85105	2.76711	0.00845737
DAXX	0.209208	6.80455	2.76695	0.00846081
TRADD	0.227795	6.12461	2.73628	0.00915403
CD84	0.330922	6.22189	2.73168	0.00926251
NCEH1	0.334895	6.25619	2.72673	0.00938033
BCL2L1	0.259715	8.61725	2.71612	0.00963788

[truncated: 11 more sheets: Table S5c, Table S6a, Table S6b, Table S6c, Table S7a, Table S7b, Table S7c, Table S8a, Table S8b, Table S8c, Fig. S1]
